# Supplementary material for: A Novel Defined PANoptosis-Related miRNA Signature for Predicting the Prognosis and Immune Characteristics in Clear Cell Renal Cell Carcinoma: A miRNA Signature for the Prognosis of ccRCC
Source: Int J Mol Sci. 2023 May 28;24(11):9392. doi: 10.3390/ijms24119392 (PMC10253790; doi:10.3390/ijms24119392)
Supplement: Supplementary file 1 [file ijms-24-09392-s001.zip]

Archive with 12 entries (12 files):
- Supplementary Figure.pdf
- Supplementary Table S1-literature reports.pdf
- Supplementary Table S10-GO&KEGG.xlsx
- Supplementary Table S11-mimics&inhibitors.xlsx
- Supplementary Table S12-Primers.xlsx
- Supplementary Table S2&S3-PANoptosis microRNA Expression.xlsx
- Supplementary Table S4-risk TCGA.xlsx
- Supplementary Table S5-GSE74174.xlsx
- Supplementary Table S6-GSE16441.xlsx
- Supplementary Table S7 -Ct source data.xlsx
- Supplementary Table S8-Patients' clinical information.xlsx
- Supplementary Table S9-Targeted mRNAs.xlsx
