# Supplementary material for: A Novel Defined PANoptosis-Related miRNA Signature for Predicting the Prognosis and Immune Characteristics in Clear Cell Renal Cell Carcinoma: A miRNA Signature for the Prognosis of ccRCC
Source: Int J Mol Sci. 2023 May 28;24(11):9392. doi: 10.3390/ijms24119392 (PMC10253790; doi:10.3390/ijms24119392)
Supplement: Supplementary file 1 [file ijms-24-09392-s001.zip › Supplementary Table S10-GO&KEGG.xlsx]

## Sheet: Sheet1
Table S10. The detailed information of GO analysis for the mRNAs targeted by miRNAs.
ONTOLOGY	ID	Description	GeneRatio	BgRatio	pvalue	p.adjust	qvalue	geneID	Count
BP	GO:0043405	regulation of MAP kinase activity	10/115	177/18723	1.4e-07	0.000405	0.00031	27250/2043/10253/7074/10114/23328/4908/3553/10125/171392	10
BP	GO:0045765	regulation of angiogenesis	12/115	342/18723	1.3e-06	0.000923	0.000707	388/2152/10253/493/6774/356/27161/23328/3553/889/8434/2296	12
BP	GO:0043506	regulation of JUN kinase activity	6/115	58/18723	1.47e-06	0.000923	0.000707	27250/2043/7074/10114/23328/171392	6
BP	GO:1901342	regulation of vasculature development	12/115	348/18723	1.56e-06	0.000923	0.000707	388/2152/10253/493/6774/356/27161/23328/3553/889/8434/2296	12
BP	GO:0043409	negative regulation of MAPK cascade	9/115	180/18723	1.68e-06	0.000923	0.000707	2308/3480/27250/10253/1850/7078/10114/3553/171392	9
BP	GO:0071900	regulation of protein serine/threonine kinase activity	12/115	359/18723	2.16e-06	0.000923	0.000707	27250/2043/10253/493/659/7074/10114/23328/4908/3553/10125/171392	12
BP	GO:0032103	positive regulation of response to external stimulus	13/115	427/18723	2.23e-06	0.000923	0.000707	10622/3572/2152/27250/659/7074/23328/4908/6346/3553/10059/3592/10125	13
BP	GO:1903706	regulation of hemopoiesis	12/115	367/18723	2.71e-06	0.000979	0.00075	4208/114548/2309/9760/639/55294/5295/6774/182/4092/10125/171392	12
BP	GO:0071902	positive regulation of protein serine/threonine kinase activity	9/115	200/18723	4.01e-06	0.001288	0.000987	2043/10253/493/659/7074/23328/4908/3553/10125	9
BP	GO:0045860	positive regulation of protein kinase activity	12/115	386/18723	4.54e-06	0.001314	0.001007	1894/55294/2043/10253/493/5606/659/7074/23328/4908/3553/10125	12
BP	GO:0033674	positive regulation of kinase activity	13/115	467/18723	5.92e-06	0.001558	0.001193	3480/1894/55294/2043/10253/493/5606/659/7074/23328/4908/3553/10125	13
BP	GO:0043161	proteasome-mediated ubiquitin-dependent protein catabolic process	12/115	412/18723	8.79e-06	0.002119	0.001623	7184/996/55294/64795/55432/6502/89890/7844/57162/130507/11059/4092	12
BP	GO:0043500	muscle adaptation	7/115	121/18723	9.73e-06	0.002166	0.001659	2308/3572/2309/5756/493/136319/3553	7
BP	GO:0060485	mesenchyme development	10/115	291/18723	1.25e-05	0.002317	0.001775	4208/27250/10253/659/7074/3553/182/4092/130497/2296	10
BP	GO:0001779	natural killer cell differentiation	4/115	24/18723	1.31e-05	0.002317	0.001775	6670/9760/639/10125	4
BP	GO:2000146	negative regulation of cell motility	11/115	359/18723	1.33e-05	0.002317	0.001775	4208/388/2309/2043/493/6774/55435/182/4092/889/8434	11
BP	GO:2000677	regulation of transcription regulatory region DNA binding	5/115	50/18723	1.36e-05	0.002317	0.001775	5080/55294/8864/171392/2296	5
BP	GO:0048762	mesenchymal cell differentiation	9/115	236/18723	1.52e-05	0.002391	0.001831	4208/27250/10253/7074/3553/182/4092/130497/2296	9
BP	GO:0051271	negative regulation of cellular component movement	11/115	367/18723	1.63e-05	0.002391	0.001831	4208/388/2309/2043/493/6774/55435/182/4092/889/8434	11
BP	GO:0051403	stress-activated MAPK cascade	9/115	239/18723	1.68e-05	0.002391	0.001831	2308/3480/27250/5606/10114/23328/3553/10125/171392	9
BP	GO:0002819	regulation of adaptive immune response	8/115	183/18723	1.73e-05	0.002391	0.001831	4208/114548/55183/3572/3553/4092/3592/4436	8
BP	GO:0031098	stress-activated protein kinase signaling cascade	9/115	247/18723	2.18e-05	0.002775	0.002126	2308/3480/27250/5606/10114/23328/3553/10125/171392	9
BP	GO:0003012	muscle system process	12/115	452/18723	2.21e-05	0.002775	0.002126	2308/3572/2309/5756/7871/493/136319/800/5606/7074/3553/4092	12
BP	GO:0050678	regulation of epithelial cell proliferation	11/115	381/18723	2.3e-05	0.002775	0.002126	5080/4208/2152/55294/6774/659/23512/3592/889/4781/130497	11
BP	GO:0032872	regulation of stress-activated MAPK cascade	8/115	192/18723	2.45e-05	0.002838	0.002174	2308/3480/27250/10114/23328/3553/10125/171392	8
BP	GO:0050921	positive regulation of chemotaxis	7/115	141/18723	2.63e-05	0.002908	0.002227	2152/659/7074/4908/6346/10059/3592	7
BP	GO:0070302	regulation of stress-activated protein kinase signaling cascade	8/115	195/18723	2.74e-05	0.002908	0.002227	2308/3480/27250/10114/23328/3553/10125/171392	8
BP	GO:0040013	negative regulation of locomotion	11/115	391/18723	2.92e-05	0.002908	0.002227	4208/388/2309/2043/493/6774/55435/182/4092/889/8434	11
BP	GO:0043407	negative regulation of MAP kinase activity	5/115	59/18723	3.08e-05	0.002908	0.002227	27250/10253/10114/3553/171392	5
BP	GO:0043502	regulation of muscle adaptation	6/115	98/18723	3.13e-05	0.002908	0.002227	2308/3572/2309/5756/493/136319	6
BP	GO:0003300	cardiac muscle hypertrophy	6/115	99/18723	3.32e-05	0.002908	0.002227	2308/3572/5756/493/136319/7074	6
BP	GO:0010717	regulation of epithelial to mesenchymal transition	6/115	99/18723	3.32e-05	0.002908	0.002227	10253/7074/3553/182/4092/2296	6
BP	GO:0060996	dendritic spine development	6/115	99/18723	3.32e-05	0.002908	0.002227	4208/22891/22849/2043/7074/10059	6
BP	GO:0050863	regulation of T cell activation	10/115	329/18723	3.57e-05	0.003041	0.002329	114548/3572/9760/639/55824/57162/3553/4092/3592/10125	10
BP	GO:0014897	striated muscle hypertrophy	6/115	102/18723	3.93e-05	0.003191	0.002444	2308/3572/5756/493/136319/7074	6
BP	GO:0043410	positive regulation of MAPK cascade	12/115	480/18723	3.97e-05	0.003191	0.002444	3480/55294/2043/10253/5606/7074/23328/4908/6346/3553/6364/10125	12
BP	GO:0014896	muscle hypertrophy	6/115	104/18723	4.38e-05	0.003398	0.002603	2308/3572/5756/493/136319/7074	6
BP	GO:0042110	T cell activation	12/115	487/18723	4.56e-05	0.003398	0.002603	6670/114548/3572/9760/639/55824/6774/57162/3553/4092/3592/10125	12
BP	GO:0032823	regulation of natural killer cell differentiation	3/115	12/18723	4.77e-05	0.003398	0.002603	9760/639/10125	3
BP	GO:0010498	proteasomal protein catabolic process	12/115	490/18723	4.84e-05	0.003398	0.002603	7184/996/55294/64795/55432/6502/89890/7844/57162/130507/11059/4092	12
BP	GO:0002062	chondrocyte differentiation	6/115	106/18723	4.88e-05	0.003398	0.002603	4208/659/4092/4781/130497/7045	6
BP	GO:0072577	endothelial cell apoptotic process	5/115	65/18723	4.93e-05	0.003398	0.002603	2309/27250/356/659/889	5
BP	GO:0030336	negative regulation of cell migration	10/115	344/18723	5.2e-05	0.003444	0.002638	4208/388/2309/2043/493/6774/182/4092/889/8434	10
BP	GO:0001837	epithelial to mesenchymal transition	7/115	157/18723	5.24e-05	0.003444	0.002638	27250/10253/7074/3553/182/4092/2296	7
BP	GO:0032814	regulation of natural killer cell activation	4/115	35/18723	6.1e-05	0.003926	0.003007	9760/639/3592/10125	4
BP	GO:0010611	regulation of cardiac muscle hypertrophy	5/115	69/18723	6.58e-05	0.004001	0.003065	2308/3572/5756/493/136319	5
BP	GO:0002821	positive regulation of adaptive immune response	6/115	112/18723	6.64e-05	0.004001	0.003065	114548/55183/3572/3553/3592/4436	6
BP	GO:0043406	positive regulation of MAP kinase activity	6/115	112/18723	6.64e-05	0.004001	0.003065	2043/7074/23328/4908/3553/10125	6
BP	GO:0050680	negative regulation of epithelial cell proliferation	7/115	164/18723	6.9e-05	0.004036	0.003092	5080/4208/55294/23512/3592/889/4781	7
BP	GO:0002708	positive regulation of lymphocyte mediated immunity	6/115	113/18723	6.97e-05	0.004036	0.003092	114548/55183/3553/3592/10125/4436	6
BP	GO:0050769	positive regulation of neurogenesis	8/115	225/18723	7.54e-05	0.004172	0.003196	5080/22891/3572/2043/659/7074/3553/10059	8
BP	GO:0051251	positive regulation of lymphocyte activation	10/115	362/18723	7.95e-05	0.004172	0.003196	4208/114548/55183/3572/9760/57162/3553/3592/10125/4436	10
BP	GO:0050673	epithelial cell proliferation	11/115	437/18723	7.96e-05	0.004172	0.003196	5080/4208/2152/55294/6774/659/23512/3592/889/4781/130497	11
BP	GO:0002706	regulation of lymphocyte mediated immunity	7/115	168/18723	8.03e-05	0.004172	0.003196	114548/55183/3553/4092/3592/10125/4436	7
BP	GO:0002822	regulation of adaptive immune response based on somatic recombination of immune receptors built from immunoglobulin superfamily domains	7/115	168/18723	8.03e-05	0.004172	0.003196	4208/114548/55183/3553/4092/3592/4436	7
BP	GO:0014743	regulation of muscle hypertrophy	5/115	72/18723	8.07e-05	0.004172	0.003196	2308/3572/5756/493/136319	5
BP	GO:0035924	cellular response to vascular endothelial growth factor stimulus	5/115	73/18723	8.62e-05	0.004379	0.003354	10253/493/5606/3592/2296	5
BP	GO:0048844	artery morphogenesis	5/115	74/18723	9.2e-05	0.00451	0.003455	639/659/182/4092/2296	5
BP	GO:0010594	regulation of endothelial cell migration	8/115	232/18723	9.33e-05	0.00451	0.003455	4208/388/55294/493/5606/659/23328/889	8
BP	GO:0010720	positive regulation of cell development	9/115	298/18723	9.35e-05	0.00451	0.003455	5080/22891/3572/2043/659/7074/3553/10059/4092	9
BP	GO:0043508	negative regulation of JUN kinase activity	3/115	15/18723	9.73e-05	0.004544	0.003481	27250/10114/171392	3
BP	GO:0001654	eye development	10/115	371/18723	9.73e-05	0.004544	0.003481	5080/6670/639/10253/493/6774/356/659/182/2296	10
BP	GO:0030098	lymphocyte differentiation	10/115	374/18723	0.000104	0.004733	0.003626	6670/114548/9760/639/5295/6774/3553/4092/10125/4436	10
BP	GO:0018108	peptidyl-tyrosine phosphorylation	10/115	375/18723	0.000106	0.004733	0.003626	3480/3572/55294/2043/5606/10114/4908/23512/10420/3592	10
BP	GO:0150063	visual system development	10/115	375/18723	0.000106	0.004733	0.003626	5080/6670/639/10253/493/6774/356/659/182/2296	10
BP	GO:0003231	cardiac ventricle development	6/115	123/18723	0.000112	0.004894	0.003749	4208/639/659/182/4092/2296	6
BP	GO:0018212	peptidyl-tyrosine modification	10/115	378/18723	0.000113	0.004902	0.003755	3480/3572/55294/2043/5606/10114/4908/23512/10420/3592	10
BP	GO:1904683	regulation of metalloendopeptidase activity	3/115	16/18723	0.000119	0.005075	0.003888	7078/6774/8434	3
BP	GO:0048880	sensory system development	10/115	381/18723	0.000121	0.005078	0.00389	5080/6670/639/10253/493/6774/356/659/182/2296	10
BP	GO:0042326	negative regulation of phosphorylation	10/115	385/18723	0.000132	0.005451	0.004175	5080/27250/10253/6774/10114/4908/23512/3553/4092/171392	10
BP	GO:0001819	positive regulation of cytokine production	11/115	467/18723	0.000143	0.005821	0.004459	10622/114548/3572/2152/5295/6774/57162/6346/3553/3592/10125	11
BP	GO:0097061	dendritic spine organization	5/115	84/18723	0.000168	0.006645	0.00509	22891/3480/2043/7074/10059	5
BP	GO:0046328	regulation of JNK cascade	6/115	133/18723	0.000171	0.006645	0.00509	3480/27250/10114/3553/10125/171392	6
BP	GO:0001946	lymphangiogenesis	3/115	18/18723	0.000172	0.006645	0.00509	659/5784/2296	3
BP	GO:1902548	negative regulation of cellular response to vascular endothelial growth factor stimulus	3/115	18/18723	0.000172	0.006645	0.00509	10253/493/3592	3
BP	GO:0002705	positive regulation of leukocyte mediated immunity	6/115	134/18723	0.000179	0.006788	0.0052	114548/55183/3553/3592/10125/4436	6
BP	GO:0001974	blood vessel remodeling	4/115	46/18723	0.000181	0.006788	0.0052	4208/659/182/2296	4
BP	GO:0090596	sensory organ morphogenesis	8/115	256/18723	0.000184	0.006818	0.005222	5080/6670/639/10253/6774/356/182/130497	8
BP	GO:0030217	T cell differentiation	8/115	257/18723	0.000189	0.006913	0.005295	6670/114548/9760/639/6774/3553/4092/10125	8
BP	GO:0072073	kidney epithelium development	6/115	136/18723	0.000193	0.006922	0.005303	4208/2043/182/4092/130497/2296	6
BP	GO:0042593	glucose homeostasis	8/115	258/18723	0.000194	0.006922	0.005303	2308/5080/3480/1080/2309/5295/6774/7074	8
BP	GO:0033500	carbohydrate homeostasis	8/115	259/18723	0.000199	0.00702	0.005378	2308/5080/3480/1080/2309/5295/6774/7074	8
BP	GO:0045664	regulation of neuron differentiation	7/115	196/18723	0.000209	0.007204	0.005518	5080/4208/2309/1894/7074/4908/182	7
BP	GO:0030101	natural killer cell activation	5/115	88/18723	0.000209	0.007204	0.005518	6670/9760/639/3592/10125	5
BP	GO:0002696	positive regulation of leukocyte activation	10/115	409/18723	0.000215	0.00732	0.005608	4208/114548/55183/3572/9760/57162/3553/3592/10125/4436	10
BP	GO:0070169	positive regulation of biomineral tissue development	4/115	49/18723	0.000231	0.007781	0.00596	4208/1080/659/130497	4
BP	GO:2000678	negative regulation of transcription regulatory region DNA binding	3/115	20/18723	0.000238	0.007932	0.006076	55294/8864/171392	3
BP	GO:0110151	positive regulation of biomineralization	4/115	50/18723	0.00025	0.008226	0.006301	4208/1080/659/130497	4
BP	GO:0001933	negative regulation of protein phosphorylation	9/115	342/18723	0.000262	0.008425	0.006453	5080/27250/10253/10114/4908/23512/3553/4092/171392	9
BP	GO:0050867	positive regulation of cell activation	10/115	420/18723	0.000266	0.008425	0.006453	4208/114548/55183/3572/9760/57162/3553/3592/10125/4436	10
BP	GO:0032873	negative regulation of stress-activated MAPK cascade	4/115	51/18723	0.00027	0.008425	0.006453	2308/27250/10114/171392	4
BP	GO:0070303	negative regulation of stress-activated protein kinase signaling cascade	4/115	51/18723	0.00027	0.008425	0.006453	2308/27250/10114/171392	4
BP	GO:0106027	neuron projection organization	5/115	93/18723	0.000271	0.008425	0.006453	22891/3480/2043/7074/10059	5
BP	GO:0051962	positive regulation of nervous system development	8/115	272/18723	0.000277	0.008529	0.006533	5080/22891/3572/2043/659/7074/3553/10059	8
BP	GO:0010718	positive regulation of epithelial to mesenchymal transition	4/115	52/18723	0.000291	0.008873	0.006797	7074/3553/182/2296	4
BP	GO:1903131	mononuclear cell differentiation	10/115	426/18723	0.000298	0.008969	0.006871	6670/114548/9760/639/5295/6774/3553/4092/10125/4436	10
BP	GO:0031396	regulation of protein ubiquitination	7/115	210/18723	0.000318	0.009282	0.00711	55294/10253/6502/57162/23328/4092/8864	7
BP	GO:0045637	regulation of myeloid cell differentiation	7/115	210/18723	0.000318	0.009282	0.00711	4208/2309/55294/5295/6774/182/171392	7
BP	GO:0032816	positive regulation of natural killer cell activation	3/115	22/18723	0.000319	0.009282	0.00711	9760/3592/10125	3
BP	GO:0031349	positive regulation of defense response	8/115	278/18723	0.000321	0.009282	0.00711	10622/4208/3572/27250/6346/3553/3592/10125	8
BP	GO:0043542	endothelial cell migration	8/115	279/18723	0.000329	0.009321	0.00714	4208/388/55294/493/5606/659/23328/889	8
BP	GO:1902105	regulation of leukocyte differentiation	8/115	279/18723	0.000329	0.009321	0.00714	114548/9760/639/55294/5295/4092/10125/171392	8
BP	GO:0048592	eye morphogenesis	6/115	151/18723	0.00034	0.009562	0.007325	5080/6670/639/6774/356/182	6
BP	GO:0070301	cellular response to hydrogen peroxide	5/115	98/18723	0.000345	0.009608	0.00736	2308/388/2309/1894/59338	5
BP	GO:0002460	adaptive immune response based on somatic recombination of immune receptors built from immunoglobulin superfamily domains	9/115	356/18723	0.000352	0.009698	0.007429	4208/114548/55183/6774/3553/182/4092/3592/4436	9
BP	GO:0036303	lymph vessel morphogenesis	3/115	23/18723	0.000365	0.009979	0.007644	659/5784/2296	3
BP	GO:0030856	regulation of epithelial cell differentiation	6/115	154/18723	0.000378	0.010157	0.007781	5080/10253/3553/182/130497/2296	6
BP	GO:0060840	artery development	5/115	100/18723	0.000379	0.010157	0.007781	639/659/182/4092/2296	5
BP	GO:0045936	negative regulation of phosphate metabolic process	10/115	441/18723	0.000391	0.01038	0.007951	5080/27250/10253/6774/10114/4908/23512/3553/4092/171392	10
BP	GO:0010563	negative regulation of phosphorus metabolic process	10/115	442/18723	0.000398	0.01047	0.008021	5080/27250/10253/6774/10114/4908/23512/3553/4092/171392	10
BP	GO:0046631	alpha-beta T cell activation	6/115	156/18723	0.000405	0.010559	0.008088	114548/9760/639/6774/4092/3592	6
BP	GO:0050767	regulation of neurogenesis	9/115	364/18723	0.000414	0.01065	0.008158	5080/22891/3572/2043/659/7074/3553/10059/8864	9
BP	GO:2000353	positive regulation of endothelial cell apoptotic process	3/115	24/18723	0.000416	0.01065	0.008158	2309/27250/356	3
BP	GO:0010632	regulation of epithelial cell migration	8/115	292/18723	0.000445	0.011293	0.008651	4208/388/55294/493/5606/659/23328/889	8
BP	GO:0050920	regulation of chemotaxis	7/115	223/18723	0.000457	0.011489	0.008801	2152/659/7074/4908/6346/10059/3592	7
BP	GO:1905048	regulation of metallopeptidase activity	3/115	25/18723	0.00047	0.011719	0.008977	7078/6774/8434	3
BP	GO:2000351	regulation of endothelial cell apoptotic process	4/115	59/18723	0.000474	0.011719	0.008977	2309/27250/356/889	4
BP	GO:0003205	cardiac chamber development	6/115	161/18723	0.000479	0.011744	0.008996	4208/639/659/182/4092/2296	6
BP	GO:0002703	regulation of leukocyte mediated immunity	7/115	226/18723	0.000494	0.012025	0.009211	114548/55183/3553/4092/3592/10125/4436	7
BP	GO:0002824	positive regulation of adaptive immune response based on somatic recombination of immune receptors built from immunoglobulin superfamily domains	5/115	107/18723	0.000517	0.012477	0.009557	114548/55183/3553/3592/4436	5
BP	GO:0060997	dendritic spine morphogenesis	4/115	61/18723	0.000538	0.012765	0.009779	22891/2043/7074/10059	4
BP	GO:0060998	regulation of dendritic spine development	4/115	61/18723	0.000538	0.012765	0.009779	4208/22849/7074/10059	4
BP	GO:0042063	gliogenesis	8/115	301/18723	0.000543	0.012787	0.009795	5080/22891/3572/2043/6774/7074/3553/4781	8
BP	GO:0072001	renal system development	8/115	302/18723	0.000555	0.012964	0.00993	4208/4774/639/2043/182/4092/130497/2296	8
BP	GO:0002456	T cell mediated immunity	5/115	109/18723	0.000563	0.013036	0.009985	114548/3553/182/4092/3592	5
BP	GO:0032835	glomerulus development	4/115	62/18723	0.000573	0.013151	0.010073	4208/182/130497/2296	4
BP	GO:0007254	JNK cascade	6/115	167/18723	0.000581	0.013238	0.010141	3480/27250/10114/3553/10125/171392	6
BP	GO:0002526	acute inflammatory response	5/115	112/18723	0.000637	0.014233	0.010902	114548/3572/2152/6774/3553	5
BP	GO:0046632	alpha-beta T cell differentiation	5/115	112/18723	0.000637	0.014233	0.010902	114548/9760/639/6774/4092	5
BP	GO:0000209	protein polyubiquitination	7/115	236/18723	0.000639	0.014233	0.010902	996/64795/6502/89890/57162/11059/23328	7
BP	GO:0070372	regulation of ERK1 and ERK2 cascade	8/115	309/18723	0.000645	0.014258	0.010922	55294/10253/7078/7074/6346/3553/6364/10125	8
BP	GO:0001945	lymph vessel development	3/115	28/18723	0.000661	0.014386	0.01102	659/5784/2296	3
BP	GO:0045671	negative regulation of osteoclast differentiation	3/115	28/18723	0.000661	0.014386	0.01102	55294/5295/171392	3
BP	GO:0001678	cellular glucose homeostasis	6/115	172/18723	0.000678	0.014649	0.011222	2308/3480/1080/2309/5295/7074	6
BP	GO:0003170	heart valve development	4/115	65/18723	0.000685	0.014687	0.011251	4208/639/659/182	4
BP	GO:0000289	nuclear-transcribed mRNA poly(A) tail shortening	3/115	29/18723	0.000734	0.015508	0.011879	22849/255967/27161	3
BP	GO:1902547	regulation of cellular response to vascular endothelial growth factor stimulus	3/115	29/18723	0.000734	0.015508	0.011879	10253/493/3592	3
BP	GO:1903320	regulation of protein modification by small protein conjugation or removal	7/115	242/18723	0.000741	0.015545	0.011908	55294/10253/6502/57162/23328/4092/8864	7
BP	GO:1901214	regulation of neuron death	8/115	319/18723	0.000794	0.01653	0.012662	4208/22800/2309/55294/6774/356/4908/4436	8
BP	GO:0051101	regulation of DNA binding	5/115	118/18723	0.000807	0.016629	0.012738	5080/55294/8864/171392/2296	5
BP	GO:0071496	cellular response to external stimulus	8/115	320/18723	0.00081	0.016629	0.012738	2308/2309/136319/6502/659/3553/10059/4214	8
BP	GO:0001936	regulation of endothelial cell proliferation	6/115	179/18723	0.000835	0.017024	0.013041	4208/2152/6774/659/3592/889	6
BP	GO:0033002	muscle cell proliferation	7/115	248/18723	0.000856	0.017254	0.013217	4208/27250/6502/6774/659/3592/2296	7
BP	GO:0045669	positive regulation of osteoblast differentiation	4/115	69/18723	0.000859	0.017254	0.013217	4208/3572/659/182	4
BP	GO:0071901	negative regulation of protein serine/threonine kinase activity	5/115	120/18723	0.000871	0.017378	0.013312	27250/10253/10114/3553/171392	5
BP	GO:0045766	positive regulation of angiogenesis	6/115	181/18723	0.000885	0.017422	0.013346	388/2152/6774/27161/23328/3553	6
BP	GO:1904018	positive regulation of vasculature development	6/115	181/18723	0.000885	0.017422	0.013346	388/2152/6774/27161/23328/3553	6
BP	GO:0003206	cardiac chamber morphogenesis	5/115	121/18723	0.000904	0.017555	0.013447	4208/659/182/4092/2296	5
BP	GO:1904019	epithelial cell apoptotic process	5/115	121/18723	0.000904	0.017555	0.013447	2309/27250/356/659/889	5
BP	GO:0009896	positive regulation of catabolic process	10/115	492/18723	0.00091	0.017555	0.013447	2308/2309/55294/22849/255967/7957/27161/11059/3553/4092	10
BP	GO:0001503	ossification	9/115	408/18723	0.000933	0.017768	0.013611	4208/22800/6670/3572/659/182/4092/130497/2296	9
BP	GO:0061448	connective tissue development	7/115	252/18723	0.000939	0.017768	0.013611	4208/10424/659/4092/4781/130497/7045	7
BP	GO:0090257	regulation of muscle system process	7/115	252/18723	0.000939	0.017768	0.013611	2308/3572/2309/5756/493/136319/4092	7
BP	GO:0003208	cardiac ventricle morphogenesis	4/115	71/18723	0.000956	0.017963	0.01376	4208/182/4092/2296	4
BP	GO:0070371	ERK1 and ERK2 cascade	8/115	330/18723	0.000988	0.018446	0.01413	55294/10253/7078/7074/6346/3553/6364/10125	8
BP	GO:0043547	positive regulation of GTPase activity	7/115	255/18723	0.001006	0.018668	0.0143	1894/2043/7074/4908/6346/6364/10125	7
BP	GO:0045165	cell fate commitment	7/115	258/18723	0.001077	0.019851	0.015206	5080/4208/9760/639/10253/6774/182	7
BP	GO:1903037	regulation of leukocyte cell-cell adhesion	8/115	336/18723	0.001109	0.020309	0.015557	114548/3572/55824/57162/3553/4092/3592/10125	8
BP	GO:0003151	outflow tract morphogenesis	4/115	74/18723	0.001116	0.020315	0.015561	4208/659/182/2296	4
BP	GO:0007265	Ras protein signal transduction	8/115	337/18723	0.00113	0.020439	0.015657	22800/388/10253/23365/89890/7074/55103/10125	8
BP	GO:0051216	cartilage development	6/115	190/18723	0.001137	0.020439	0.015657	4208/659/4092/4781/130497/7045	6
BP	GO:0001655	urogenital system development	8/115	338/18723	0.001152	0.020572	0.015759	4208/4774/639/2043/182/4092/130497/2296	8
BP	GO:0048662	negative regulation of smooth muscle cell proliferation	4/115	75/18723	0.001173	0.020834	0.015959	4208/27250/659/3592	4
BP	GO:0001935	endothelial cell proliferation	6/115	193/18723	0.001232	0.021614	0.016557	4208/2152/6774/659/3592/889	6
BP	GO:0007565	female pregnancy	6/115	193/18723	0.001232	0.021614	0.016557	6670/639/659/27161/3553/8434	6
BP	GO:0032496	response to lipopolysaccharide	8/115	343/18723	0.001264	0.022044	0.016886	4208/114548/27250/57162/356/23328/3553/3592	8
BP	GO:0031331	positive regulation of cellular catabolic process	9/115	427/18723	0.001282	0.022206	0.01701	2308/2309/55294/22849/255967/7957/27161/3553/4092	9
BP	GO:0019827	stem cell population maintenance	5/115	131/18723	0.001289	0.022206	0.01701	26147/55183/2309/6774/182	5
BP	GO:0043087	regulation of GTPase activity	8/115	348/18723	0.001386	0.023733	0.018179	1894/2043/10253/7074/4908/6346/6364/10125	8
BP	GO:0098727	maintenance of cell number	5/115	134/18723	0.001425	0.024264	0.018586	26147/55183/2309/6774/182	5
BP	GO:0002449	lymphocyte mediated immunity	8/115	350/18723	0.001437	0.02432	0.018629	114548/55183/3553/182/4092/3592/10125/4436	8
BP	GO:0002369	T cell cytokine production	3/115	37/18723	0.001506	0.025054	0.019192	114548/3553/4092	3
BP	GO:0002724	regulation of T cell cytokine production	3/115	37/18723	0.001506	0.025054	0.019192	114548/3553/4092	3
BP	GO:0050775	positive regulation of dendrite morphogenesis	3/115	37/18723	0.001506	0.025054	0.019192	2043/7074/10059	3
BP	GO:0048708	astrocyte differentiation	4/115	81/18723	0.001562	0.025825	0.019782	5080/3572/2043/6774	4
BP	GO:0050671	positive regulation of lymphocyte proliferation	5/115	137/18723	0.001572	0.025846	0.019798	4208/3572/57162/3553/3592	5
BP	GO:0032946	positive regulation of mononuclear cell proliferation	5/115	138/18723	0.001623	0.025914	0.01985	4208/3572/57162/3553/3592	5
BP	GO:0010631	epithelial cell migration	8/115	357/18723	0.001628	0.025914	0.01985	4208/388/55294/493/5606/659/23328/889	8
BP	GO:0010613	positive regulation of cardiac muscle hypertrophy	3/115	38/18723	0.001628	0.025914	0.01985	3572/5756/136319	3
BP	GO:0046329	negative regulation of JNK cascade	3/115	38/18723	0.001628	0.025914	0.01985	27250/10114/171392	3
BP	GO:0001865	NK T cell differentiation	2/115	10/18723	0.00163	0.025914	0.01985	9760/639	2
BP	GO:0072178	nephric duct morphogenesis	2/115	10/18723	0.00163	0.025914	0.01985	2043/130497	2
BP	GO:0051960	regulation of nervous system development	9/115	443/18723	0.001651	0.026105	0.019997	5080/22891/3572/2043/659/7074/3553/10059/8864	9
BP	GO:0043367	CD4-positive, alpha-beta T cell differentiation	4/115	83/18723	0.001709	0.026722	0.020469	114548/9760/6774/4092	4
BP	GO:0090132	epithelium migration	8/115	360/18723	0.001716	0.026722	0.020469	4208/388/55294/493/5606/659/23328/889	8
BP	GO:0048863	stem cell differentiation	6/115	206/18723	0.001717	0.026722	0.020469	4208/26147/6774/182/130497/2296	6
BP	GO:0070997	neuron death	8/115	361/18723	0.001746	0.027015	0.020694	4208/22800/2309/55294/6774/356/4908/4436	8
BP	GO:0014742	positive regulation of muscle hypertrophy	3/115	39/18723	0.001756	0.027032	0.020707	3572/5756/136319	3
BP	GO:0022407	regulation of cell-cell adhesion	9/115	448/18723	0.001782	0.027287	0.020902	114548/3572/55824/57162/3553/182/4092/3592/10125	9
BP	GO:0002237	response to molecule of bacterial origin	8/115	363/18723	0.001807	0.027523	0.021083	4208/114548/27250/57162/356/23328/3553/3592	8
BP	GO:0002709	regulation of T cell mediated immunity	4/115	85/18723	0.001865	0.028187	0.021592	114548/3553/4092/3592	4
BP	GO:0090130	tissue migration	8/115	365/18723	0.00187	0.028187	0.021592	4208/388/55294/493/5606/659/23328/889	8
BP	GO:0030501	positive regulation of bone mineralization	3/115	40/18723	0.00189	0.028194	0.021597	4208/659/130497	3
BP	GO:0070266	necroptotic process	3/115	40/18723	0.00189	0.028194	0.021597	57162/356/10059	3
BP	GO:0043523	regulation of neuron apoptotic process	6/115	212/18723	0.001985	0.029459	0.022566	4208/2309/55294/356/4908/4436	6
BP	GO:0007159	leukocyte cell-cell adhesion	8/115	371/18723	0.00207	0.030373	0.023266	114548/3572/55824/57162/3553/4092/3592/10125	8
BP	GO:0042542	response to hydrogen peroxide	5/115	146/18723	0.002078	0.030373	0.023266	2308/388/2309/1894/59338	5
BP	GO:0045580	regulation of T cell differentiation	5/115	146/18723	0.002078	0.030373	0.023266	114548/9760/639/4092/10125	5
BP	GO:0045862	positive regulation of proteolysis	8/115	372/18723	0.002105	0.030606	0.023444	114548/2152/55294/2043/6774/356/3553/4092	8
BP	GO:0043507	positive regulation of JUN kinase activity	3/115	42/18723	0.002177	0.031183	0.023887	2043/7074/23328	3
BP	GO:0060999	positive regulation of dendritic spine development	3/115	42/18723	0.002177	0.031183	0.023887	22849/7074/10059	3
BP	GO:1904037	positive regulation of epithelial cell apoptotic process	3/115	42/18723	0.002177	0.031183	0.023887	2309/27250/356	3
BP	GO:0001822	kidney development	7/115	293/18723	0.002224	0.031712	0.024292	4208/639/2043/182/4092/130497/2296	7
BP	GO:0016525	negative regulation of angiogenesis	5/115	149/18723	0.002271	0.032211	0.024674	10253/493/356/889/2296	5
BP	GO:0001709	cell fate determination	3/115	43/18723	0.002329	0.03268	0.025033	5080/4208/182	3
BP	GO:0097191	extrinsic apoptotic signaling pathway	6/115	219/18723	0.002336	0.03268	0.025033	2309/5295/7078/356/3553/3592	6
BP	GO:0070665	positive regulation of leukocyte proliferation	5/115	150/18723	0.002338	0.03268	0.025033	4208/3572/57162/3553/3592	5
BP	GO:0044706	multi-multicellular organism process	6/115	220/18723	0.002389	0.033245	0.025466	6670/639/659/27161/3553/8434	6
BP	GO:2000181	negative regulation of blood vessel morphogenesis	5/115	151/18723	0.002406	0.033315	0.025519	10253/493/356/889/2296	5
BP	GO:0030099	myeloid cell differentiation	8/115	381/18723	0.002439	0.033619	0.025752	4208/6670/2309/55294/5295/6774/182/171392	8
BP	GO:1901343	negative regulation of vasculature development	5/115	152/18723	0.002476	0.033957	0.026011	10253/493/356/889/2296	5
BP	GO:0002066	columnar/cuboidal epithelial cell development	3/115	44/18723	0.002489	0.033974	0.026025	5080/3572/639	3
BP	GO:0019221	cytokine-mediated signaling pathway	9/115	472/18723	0.002534	0.03443	0.026374	3572/2152/2309/6774/6346/3553/6364/171392/2296	9
BP	GO:0051056	regulation of small GTPase mediated signal transduction	7/115	302/18723	0.002634	0.03528	0.027025	1894/10253/23365/89890/7074/55103/10125	7
BP	GO:0001667	ameboidal-type cell migration	9/115	475/18723	0.002644	0.03528	0.027025	4208/388/55294/493/5606/659/27161/23328/889	9
BP	GO:0035272	exocrine system development	3/115	45/18723	0.002655	0.03528	0.027025	5080/4781/2296	3
BP	GO:1904646	cellular response to amyloid-beta	3/115	45/18723	0.002655	0.03528	0.027025	3480/2309/2043	3
BP	GO:0010001	glial cell differentiation	6/115	225/18723	0.002672	0.03528	0.027025	5080/22891/3572/2043/6774/4781	6
BP	GO:0007162	negative regulation of cell adhesion	7/115	303/18723	0.002683	0.03528	0.027025	5295/55824/57162/55435/182/4092/7045	7
BP	GO:1990830	cellular response to leukemia inhibitory factor	4/115	94/18723	0.002693	0.03528	0.027025	5080/55183/10253/4092	4
BP	GO:0034614	cellular response to reactive oxygen species	5/115	155/18723	0.002694	0.03528	0.027025	2308/388/2309/1894/59338	5
BP	GO:0014745	negative regulation of muscle adaptation	2/115	13/18723	0.002791	0.035833	0.027448	2308/493	2
BP	GO:0060213	positive regulation of nuclear-transcribed mRNA poly(A) tail shortening	2/115	13/18723	0.002791	0.035833	0.027448	22849/27161	2
BP	GO:1905244	regulation of modification of synaptic structure	2/115	13/18723	0.002791	0.035833	0.027448	2043/7074	2
BP	GO:0008593	regulation of Notch signaling pathway	4/115	95/18723	0.002798	0.035833	0.027448	3572/55294/6774/182	4
BP	GO:1990823	response to leukemia inhibitory factor	4/115	95/18723	0.002798	0.035833	0.027448	5080/55183/10253/4092	4
BP	GO:0010769	regulation of cell morphogenesis involved in differentiation	4/115	96/18723	0.002906	0.036843	0.028222	2043/7074/10059/55435	4
BP	GO:1904035	regulation of epithelial cell apoptotic process	4/115	96/18723	0.002906	0.036843	0.028222	2309/27250/356/889	4
BP	GO:0033157	regulation of intracellular protein transport	6/115	229/18723	0.002915	0.036843	0.028222	1894/55294/5295/55432/5784/3553	6
BP	GO:0001754	eye photoreceptor cell differentiation	3/115	47/18723	0.003007	0.037156	0.028462	5080/639/6774	3
BP	GO:0035850	epithelial cell differentiation involved in kidney development	3/115	47/18723	0.003007	0.037156	0.028462	4208/182/130497	3
BP	GO:0045747	positive regulation of Notch signaling pathway	3/115	47/18723	0.003007	0.037156	0.028462	3572/6774/182	3
BP	GO:0061001	regulation of dendritic spine morphogenesis	3/115	47/18723	0.003007	0.037156	0.028462	2043/7074/10059	3
BP	GO:0097300	programmed necrotic cell death	3/115	47/18723	0.003007	0.037156	0.028462	57162/356/10059	3
BP	GO:0070167	regulation of biomineral tissue development	4/115	97/18723	0.003017	0.037156	0.028462	4208/1080/659/130497	4
BP	GO:0002673	regulation of acute inflammatory response	3/115	48/18723	0.003193	0.038956	0.029841	114548/3572/3553	3
BP	GO:0060576	intestinal epithelial cell development	2/115	14/18723	0.003243	0.038956	0.029841	3572/639	2
BP	GO:0072160	nephron tubule epithelial cell differentiation	2/115	14/18723	0.003243	0.038956	0.029841	4208/130497	2
BP	GO:0072176	nephric duct development	2/115	14/18723	0.003243	0.038956	0.029841	2043/130497	2
BP	GO:1905049	negative regulation of metallopeptidase activity	2/115	14/18723	0.003243	0.038956	0.029841	7078/8434	2
BP	GO:0110149	regulation of biomineralization	4/115	99/18723	0.003247	0.038956	0.029841	4208/1080/659/130497	4
BP	GO:0021953	central nervous system neuron differentiation	5/115	162/18723	0.003258	0.038956	0.029841	5080/9760/2043/136319/4781	5
BP	GO:0002699	positive regulation of immune effector process	6/115	235/18723	0.003311	0.039436	0.030208	114548/55183/3553/3592/10125/4436	6
BP	GO:0002762	negative regulation of myeloid leukocyte differentiation	3/115	49/18723	0.003386	0.039673	0.03039	55294/5295/171392	3
BP	GO:0030857	negative regulation of epithelial cell differentiation	3/115	49/18723	0.003386	0.039673	0.03039	10253/182/130497	3
BP	GO:0038084	vascular endothelial growth factor signaling pathway	3/115	49/18723	0.003386	0.039673	0.03039	10253/3592/2296	3
BP	GO:0045778	positive regulation of ossification	3/115	49/18723	0.003386	0.039673	0.03039	4208/659/130497	3
BP	GO:0002700	regulation of production of molecular mediator of immune response	5/115	164/18723	0.003433	0.040062	0.030688	114548/55183/3553/4092/4436	5
BP	GO:0035710	CD4-positive, alpha-beta T cell activation	4/115	102/18723	0.003615	0.041846	0.032055	114548/9760/6774/4092	4
BP	GO:1902106	negative regulation of leukocyte differentiation	4/115	102/18723	0.003615	0.041846	0.032055	55294/5295/4092/171392	4
BP	GO:0032725	positive regulation of granulocyte macrophage colony-stimulating factor production	2/115	15/18723	0.003727	0.042569	0.032609	3553/10125	2
BP	GO:0060211	regulation of nuclear-transcribed mRNA poly(A) tail shortening	2/115	15/18723	0.003727	0.042569	0.032609	22849/27161	2
BP	GO:1900153	positive regulation of nuclear-transcribed mRNA catabolic process, deadenylation-dependent decay	2/115	15/18723	0.003727	0.042569	0.032609	22849/27161	2
BP	GO:0003279	cardiac septum development	4/115	103/18723	0.003743	0.042569	0.032609	639/659/182/4092	4
BP	GO:0043010	camera-type eye development	7/115	322/18723	0.003751	0.042569	0.032609	5080/6670/10253/493/659/182/2296	7
BP	GO:0099173	postsynapse organization	5/115	168/18723	0.003804	0.043006	0.032943	22891/3480/2043/7074/10059	5
BP	GO:0046634	regulation of alpha-beta T cell activation	4/115	104/18723	0.003875	0.043593	0.033393	114548/639/4092/3592	4
BP	GO:0016358	dendrite development	6/115	243/18723	0.0039	0.043593	0.033393	4208/22891/22849/2043/7074/10059	6
BP	GO:0031214	biomineral tissue development	5/115	169/18723	0.003901	0.043593	0.033393	2308/4208/1080/659/130497	5
BP	GO:0043392	negative regulation of DNA binding	3/115	52/18723	0.004008	0.044611	0.034173	55294/8864/171392	3
BP	GO:0110148	biomineralization	5/115	171/18723	0.004101	0.045293	0.034695	2308/4208/1080/659/130497	5
BP	GO:0003007	heart morphogenesis	6/115	246/18723	0.00414	0.045293	0.034695	4208/27250/659/182/4092/2296	6
BP	GO:0051402	neuron apoptotic process	6/115	246/18723	0.00414	0.045293	0.034695	4208/2309/55294/356/4908/4436	6
BP	GO:0046822	regulation of nucleocytoplasmic transport	4/115	106/18723	0.004147	0.045293	0.034695	1894/5295/5784/3553	4
BP	GO:1903707	negative regulation of hemopoiesis	4/115	106/18723	0.004147	0.045293	0.034695	55294/5295/4092/171392	4
BP	GO:0007219	Notch signaling pathway	5/115	172/18723	0.004203	0.045305	0.034704	3572/55294/6774/182/2296	5
BP	GO:0007566	embryo implantation	3/115	53/18723	0.00423	0.045305	0.034704	27161/3553/8434	3
BP	GO:0051438	regulation of ubiquitin-protein transferase activity	3/115	53/18723	0.00423	0.045305	0.034704	55294/10059/4092	3
BP	GO:0009299	mRNA transcription	2/115	16/18723	0.004242	0.045305	0.034704	6774/10114	2
BP	GO:0034393	positive regulation of smooth muscle cell apoptotic process	2/115	16/18723	0.004242	0.045305	0.034704	27250/3592	2
BP	GO:1900747	negative regulation of vascular endothelial growth factor signaling pathway	2/115	16/18723	0.004242	0.045305	0.034704	10253/3592	2
BP	GO:0001659	temperature homeostasis	5/115	174/18723	0.004414	0.04679	0.035842	2308/3480/6774/3553/8864	5
BP	GO:0045619	regulation of lymphocyte differentiation	5/115	174/18723	0.004414	0.04679	0.035842	114548/9760/639/4092/10125	5
BP	GO:0060350	endochondral bone morphogenesis	3/115	54/18723	0.004459	0.04692	0.035941	4208/659/2296	3
BP	GO:1902893	regulation of pri-miRNA transcription by RNA polymerase II	3/115	54/18723	0.004459	0.04692	0.035941	2309/6774/4781	3
BP	GO:0048771	tissue remodeling	5/115	175/18723	0.004522	0.047414	0.03632	4208/659/182/171392/2296	5
BP	GO:0042113	B cell activation	7/115	334/18723	0.004575	0.047678	0.036522	4208/6670/55183/5295/57162/10125/4436	7
BP	GO:0072009	nephron epithelium development	4/115	109/18723	0.00458	0.047678	0.036522	4208/182/130497/2296	4
BP	GO:0048608	reproductive structure development	8/115	424/18723	0.004657	0.047955	0.036734	6670/2309/639/659/59338/130497/4436/2296	8
BP	GO:0003179	heart valve morphogenesis	3/115	55/18723	0.004695	0.047955	0.036734	4208/659/182	3
BP	GO:0038066	p38MAPK cascade	3/115	55/18723	0.004695	0.047955	0.036734	5606/23328/3553	3
BP	GO:0061614	pri-miRNA transcription by RNA polymerase II	3/115	55/18723	0.004695	0.047955	0.036734	2309/6774/4781	3
BP	GO:0030324	lung development	5/115	177/18723	0.004743	0.047955	0.036734	6670/55294/10253/659/4781	5
BP	GO:0006895	Golgi to endosome transport	2/115	17/18723	0.004789	0.047955	0.036734	23041/55435	2
BP	GO:0010224	response to UV-B	2/115	17/18723	0.004789	0.047955	0.036734	3592/4436	2
BP	GO:0010612	regulation of cardiac muscle adaptation	2/115	17/18723	0.004789	0.047955	0.036734	2308/493	2
BP	GO:0032604	granulocyte macrophage colony-stimulating factor production	2/115	17/18723	0.004789	0.047955	0.036734	3553/10125	2
BP	GO:0032645	regulation of granulocyte macrophage colony-stimulating factor production	2/115	17/18723	0.004789	0.047955	0.036734	3553/10125	2
BP	GO:1903242	regulation of cardiac muscle hypertrophy in response to stress	2/115	17/18723	0.004789	0.047955	0.036734	2308/493	2
BP	GO:0061458	reproductive system development	8/115	427/18723	0.004856	0.048457	0.037118	6670/2309/639/659/59338/130497/4436/2296	8
BP	GO:0090288	negative regulation of cellular response to growth factor stimulus	4/115	111/18723	0.004885	0.048578	0.037211	10253/493/4092/3592	4
BP	GO:0000288	nuclear-transcribed mRNA catabolic process, deadenylation-dependent decay	3/115	56/18723	0.004939	0.048614	0.037239	22849/255967/27161	3
BP	GO:0002711	positive regulation of T cell mediated immunity	3/115	56/18723	0.004939	0.048614	0.037239	114548/3553/3592	3
BP	GO:1904645	response to amyloid-beta	3/115	56/18723	0.004939	0.048614	0.037239	3480/2309/2043	3
BP	GO:0002697	regulation of immune effector process	7/115	339/18723	0.004957	0.048618	0.037242	114548/55183/3553/4092/3592/10125/4436	7
BP	GO:0010950	positive regulation of endopeptidase activity	5/115	179/18723	0.004973	0.048618	0.037242	114548/2152/2043/6774/356	5
BP	GO:1901222	regulation of NIK/NF-kappaB signaling	4/115	112/18723	0.005042	0.04913	0.037634	114548/27250/23328/3553	4
BP	GO:0048660	regulation of smooth muscle cell proliferation	5/115	180/18723	0.00509	0.049433	0.037866	4208/27250/6502/659/3592	5
CC	GO:0000151	ubiquitin ligase complex	9/118	301/19550	8.9e-05	0.021793	0.021068	996/55294/80204/64795/8535/6502/89890/130507/11059	9
MF	GO:0005126	cytokine receptor binding	10/116	271/18368	8.55e-06	0.002941	0.002592	3572/5295/6774/356/4908/6346/3553/4092/6364/3592	10
MF	GO:0001221	transcription coregulator binding	5/116	78/18368	0.000135	0.023164	0.020414	2308/4005/2309/23512/8864	5
MF	GO:0019903	protein phosphatase binding	6/116	150/18368	0.000381	0.043644	0.038462	2308/7184/996/493/5295/6774	6
MF	GO:1990782	protein tyrosine kinase binding	5/116	105/18368	0.000538	0.04628	0.040785	2043/5295/659/7074/5784	5
The detailed information of KEGG analysis for the mRNAs targeted by miRNAs.
ID	Description	GeneRatio	BgRatio	pvalue	p.adjust	qvalue	geneID	Count
hsa05205	Proteoglycans in cancer	9/61	205/8113	1.95645e-05	0.00355707	0.00248933	RRAS2/IGF1R/PDCD4/PIK3R1/TIMP3/ARHGEF12/STAT3/FASLG/TIAM1	9
hsa04068	FoxO signaling pathway	7/61	131/8113	5.14833e-05	0.00355707	0.00248933	FOXO1/IGF1R/FOXO3/PIK3R1/SKP2/STAT3/FASLG	7
hsa04010	MAPK signaling pathway	10/61	294/8113	5.8633e-05	0.00355707	0.00248933	MEF2C/RRAS2/IGF1R/MAP2K3/DUSP8/FASLG/NTF3/IL1B/MAP3K1/RASGRP1	10
hsa04550	Signaling pathways regulating pluripotency of stem cells	7/61	143/8113	8.98785e-05	0.00408947	0.00286192	PAX6/RIF1/IGF1R/IL6ST/PIK3R1/STAT3/BMPR2	7
hsa04625	C-type lectin receptor signaling pathway	6/61	104/8113	0.000120408	0.00438287	0.00306725	RRAS2/NLRP3/PIK3R1/ARHGEF12/IL1B/IL12A	6
hsa04668	TNF signaling pathway	6/61	112/8113	0.00018121	0.00488196	0.00341652	PIK3R1/MAP2K3/IL1B/DNM1L/JAG1/CCL20	6
hsa05417	Lipid and atherosclerosis	8/61	215/8113	0.000187768	0.00488196	0.00341652	NLRP3/HSP90B1/PIK3R1/MAP2K3/STAT3/FASLG/IL1B/IL12A	8
hsa04936	Alcoholic liver disease	6/61	142/8113	0.000650901	0.014808	0.010363	FOXO1/FOXO3/MAP2K3/FASLG/IL1B/IL12A	6
hsa04933	AGE-RAGE signaling pathway in diabetic complications	5/61	100/8113	0.00088634	0.0179238	0.0125435	FOXO1/F3/PIK3R1/STAT3/IL1B	5
hsa04218	Cellular senescence	6/61	156/8113	0.00106521	0.0192784	0.0134915	FOXO1/RRAS2/FOXO3/PIK3R1/MAP2K3/HIPK3	6
hsa04213	Longevity regulating pathway - multiple species	4/61	62/8113	0.00116518	0.0192784	0.0134915	FOXO1/IGF1R/FOXO3/PIK3R1	4
hsa04014	Ras signaling pathway	7/61	232/8113	0.00167372	0.0253848	0.017765	RRAS2/IGF1R/PIK3R1/FASLG/TIAM1/NTF3/RASGRP1	7
hsa04722	Neurotrophin signaling pathway	5/61	119/8113	0.00192843	0.0260103	0.0182027	FOXO3/PIK3R1/FASLG/NTF3/MAP3K1	5
hsa04152	AMPK signaling pathway	5/61	120/8113	0.00200079	0.0260103	0.0182027	FOXO1/IGF1R/CFTR/FOXO3/PIK3R1	5
hsa05143	African trypanosomiasis	3/61	37/8113	0.00262004	0.0317898	0.0222473	FASLG/IL1B/IL12A	3
hsa01521	EGFR tyrosine kinase inhibitor resistance	4/61	79/8113	0.00285405	0.0324648	0.0227197	IGF1R/FOXO3/PIK3R1/STAT3	4
hsa04062	Chemokine signaling pathway	6/61	192/8113	0.00306041	0.0327644	0.0229294	FOXO3/PIK3R1/STAT3/TIAM1/CCL1/CCL20	6
hsa05135	Yersinia infection	5/61	137/8113	0.00355865	0.0332648	0.0232796	NLRP3/PIK3R1/MAP2K3/ARHGEF12/IL1B	5
hsa05162	Measles	5/61	139/8113	0.0037867	0.0332648	0.0232796	PIK3R1/STAT3/FASLG/IL1B/IL12A	5
hsa05418	Fluid shear stress and atherosclerosis	5/61	139/8113	0.0037867	0.0332648	0.0232796	MEF2C/HSP90B1/PIK3R1/BMPR2/IL1B	5
hsa04940	Type I diabetes mellitus	3/61	43/8113	0.00403052	0.0332648	0.0232796	FASLG/IL1B/IL12A	3
hsa04120	Ubiquitin mediated proteolysis	5/61	142/8113	0.00414822	0.0332648	0.0232796	CDC27/FBXW7/SKP2/WWP1/MAP3K1	5
hsa04211	Longevity regulating pathway	4/61	89/8113	0.00438657	0.0332648	0.0232796	FOXO1/IGF1R/FOXO3/PIK3R1	4
hsa05235	PD-L1 expression and PD-1 checkpoint pathway in cancer	4/61	89/8113	0.00438657	0.0332648	0.0232796	PIK3R1/MAP2K3/STAT3/RASGRP1	4
hsa05215	Prostate cancer	4/61	97/8113	0.00595386	0.0433441	0.0303333	FOXO1/HSP90B1/IGF1R/PIK3R1	4
hsa04060	Cytokine-cytokine receptor interaction	7/61	295/8113	0.00634885	0.0435698	0.0304913	IL6ST/FASLG/BMPR2/CCL1/IL1B/CCL20/IL12A	7
hsa04217	Necroptosis	5/61	159/8113	0.00667763	0.0435698	0.0304913	NLRP3/STAT3/FASLG/IL1B/DNM1L	5
hsa04914	Progesterone-mediated oocyte maturation	4/61	102/8113	0.0071022	0.0435698	0.0304913	IGF1R/CDC27/CPEB3/PIK3R1	4
hsa05142	Chagas disease	4/61	102/8113	0.0071022	0.0435698	0.0304913	PIK3R1/FASLG/IL1B/IL12A	4
hsa05161	Hepatitis B	5/61	162/8113	0.00721609	0.0435698	0.0304913	PIK3R1/MAP2K3/STAT3/FASLG/MAP3K1	5
hsa04620	Toll-like receptor signaling pathway	4/61	104/8113	0.00759983	0.0435698	0.0304913	PIK3R1/MAP2K3/IL1B/IL12A	4
hsa05171	Coronavirus disease - COVID-19	6/61	232/8113	0.00766062	0.0435698	0.0304913	NLRP3/IL6ST/PIK3R1/STAT3/IL1B/IL12A	6
hsa05206	MicroRNAs in cancer	7/61	310/8113	0.00825976	0.0455538	0.0318798	PDCD4/SPRY2/PIK3R1/TIMP3/STAT3/BMPR2/RECK	7
hsa05164	Influenza A	5/61	171/8113	0.00901328	0.0482476	0.0337649	NLRP3/PIK3R1/FASLG/IL1B/IL12A	5
