# Supplementary material for: A Novel Defined PANoptosis-Related miRNA Signature for Predicting the Prognosis and Immune Characteristics in Clear Cell Renal Cell Carcinoma: A miRNA Signature for the Prognosis of ccRCC
Source: Int J Mol Sci. 2023 May 28;24(11):9392. doi: 10.3390/ijms24119392 (PMC10253790; doi:10.3390/ijms24119392)
Supplement: Supplementary file 1 [file ijms-24-09392-s001.zip › Supplementary Table S11-mimics&inhibitors.xlsx]

## Sheet: Sheet1
Table S11. The Corresponding sequence of mimics and inhibitors.
miRNAs	Corresponding sequence
	sense(5'-3')	antisense(5'-3')
hsa-miR-200a-5p mimics	CAUCUUACCGGACAGUGCUGGA	CAGCACUGUCCGGUAAGAUGUU
hsa-miR-21-5p mimics	UAGCUUAUCAGACUGAUGUUGA	AACAUCAGUCUGAUAAGCUAUU
hsa-miR-223-3p mimics	UGUCAGUUUGUCAAAUACCCCA	GGGUAUUUGACAAACUGACAUU
hsa-miR-200a-5p inhibitor	UCCAGCACUGUCCGGUAAGAUG
hsa-miR-21-5p inhibitor	UCAACAUCAGUCUGAUAAGCUA
hsa-miR-223-3p inhibitor	UGGGGUAUUUGACAAACUGACA
