# Supplementary material for: A Novel Defined PANoptosis-Related miRNA Signature for Predicting the Prognosis and Immune Characteristics in Clear Cell Renal Cell Carcinoma: A miRNA Signature for the Prognosis of ccRCC
Source: Int J Mol Sci. 2023 May 28;24(11):9392. doi: 10.3390/ijms24119392 (PMC10253790; doi:10.3390/ijms24119392)
Supplement: Supplementary file 1 [file ijms-24-09392-s001.zip › Supplementary Table S12-Primers.xlsx]

## Sheet: Sheet1
Table S12. The primers used for RT-qPCR in this study.
Primers	sense(5'-3')
hsa-miR-200a-5p-F	CATCTTACCGGACAGTGCTGGA
hsa-miR-21-5p-F	TAGCTTATCAGACTGATGTTGA
hsa-miR-223-3p-F	TGTCAGTTTGTCAAATACCCCA
