# Supplementary material for: A Novel Defined PANoptosis-Related miRNA Signature for Predicting the Prognosis and Immune Characteristics in Clear Cell Renal Cell Carcinoma: A miRNA Signature for the Prognosis of ccRCC
Source: Int J Mol Sci. 2023 May 28;24(11):9392. doi: 10.3390/ijms24119392 (PMC10253790; doi:10.3390/ijms24119392)
Supplement: Supplementary file 1 [file ijms-24-09392-s001.zip › Supplementary Table S2&S3-PANoptosis microRNA Expression.xlsx]

## Sheet: Sheet1
Table S2. The expression matrix of PRMs.
id	TCGA-A3-3358-11A-01R-1540-13	TCGA-A3-3387-11A-01R-1540-13	TCGA-B0-4700-11A-01R-1540-13	TCGA-B0-4712-11A-02R-1502-13	TCGA-B0-5402-11A-01R-1502-13	TCGA-B0-5690-11A-01R-1540-13	TCGA-B0-5691-11A-01R-1540-13	TCGA-B0-5694-11A-01R-1540-13	TCGA-B0-5696-11A-01R-1540-13	TCGA-B0-5697-11A-01R-1540-13	TCGA-B0-5699-11A-01R-1540-13	TCGA-B0-5701-11A-01R-1540-13	TCGA-B0-5703-11A-01R-1540-13	TCGA-B0-5705-11A-01R-1540-13	TCGA-B0-5706-11A-01R-1540-13	TCGA-B0-5709-11A-01R-1540-13	TCGA-B0-5711-11A-01R-1671-13	TCGA-B0-5712-11A-01R-1671-13	TCGA-B2-5636-11A-01R-1540-13	TCGA-B2-5641-11A-01R-1540-13	TCGA-B8-4619-11A-01R-1757-13	TCGA-B8-4620-11A-01R-1757-13	TCGA-B8-4622-11A-01R-1757-13	TCGA-B8-5549-11A-01R-1540-13	TCGA-B8-5552-11A-01R-1671-13	TCGA-CJ-5672-11A-01R-1540-13	TCGA-CJ-5676-11A-01R-1540-13	TCGA-CJ-5677-11A-01R-1540-13	TCGA-CJ-5678-11A-01R-1540-13	TCGA-CJ-5679-11A-01R-1540-13	TCGA-CJ-5680-11A-01R-1540-13	TCGA-CJ-5681-11A-01R-1540-13	TCGA-CJ-5689-11A-01R-1540-13	TCGA-CJ-6030-11A-01R-1671-13	TCGA-CW-5580-11A-02R-1671-13	TCGA-CW-5581-11A-01R-1540-13	TCGA-CW-5584-11A-01R-1540-13	TCGA-CW-5585-11A-01R-1540-13	TCGA-CW-5587-11A-01R-1540-13	TCGA-CW-5589-11A-01R-1540-13	TCGA-CW-5591-11A-01R-1540-13	TCGA-CW-6087-11A-01R-1671-13	TCGA-CW-6088-11A-01R-1671-13	TCGA-CW-6090-11A-01R-1671-13	TCGA-CZ-4863-11A-01R-1502-13	TCGA-CZ-4864-11A-01R-1502-13	TCGA-CZ-4865-11A-01R-1502-13	TCGA-CZ-5451-11A-01R-1502-13	TCGA-CZ-5452-11A-01R-1502-13
hsa-miR-141-3p	18	9	11	16	7	12	8	7	10	14	11	11	11	15	14	11	14	10	11	19	11	10	9	13	19	13	10	8	13	11	15	10	10	9	13	9	14	9	12	11	13	13	11	10	17	10	12	10	14
hsa-miR-148a-3p	22	19	17	20	19	19	20	18	20	25	21	21	22	25	25	20	21	23	19	21	22	19	19	22	26	23	17	20	22	28	22	24	23	18	17	16	20	20	22	19	19	18	17	19	23	18	19	22	21
hsa-miR-155-5p	8	9	6	8	8	7	11	6	7	8	9	10	10	8	12	5	10	14	8	9	15	14	13	6	11	11	10	8	10	10	13	9	13	7	9	7	11	9	7	9	12	7	7	8	5	9	6	8	9
hsa-miR-15a-5p	13	11	7	13	6	9	10	8	9	9	8	6	9	9	10	11	7	9	7	8	9	6	6	6	9	7	6	7	12	7	9	10	9	9	7	7	10	8	10	8	9	7	7	8	7	5	7	6	8
hsa-miR-16-5p	41	27	21	29	25	25	35	28	29	33	40	29	40	28	36	33	25	33	32	36	29	33	23	29	36	28	23	24	34	37	36	30	37	28	30	21	28	30	37	31	34	25	21	22	20	23	15	27	23
hsa-miR-181a-5p	38	25	25	32	22	32	33	38	34	33	36	25	32	36	43	30	35	28	28	33	34	41	27	23	37	30	32	35	32	29	42	36	39	30	28	25	34	34	36	33	41	23	25	30	25	25	27	24	27
hsa-miR-200a-5p	16	13	10	11	9	12	14	11	9	13	10	13	13	14	14	10	13	11	12	11	10	11	11	12	16	14	9	10	10	13	12	13	12	10	13	11	14	12	13	12	13	9	12	9	12	9	12	12	10
hsa-miR-21-5p	47	39	36	45	43	32	39	40	36	32	39	42	45	41	41	41	41	44	42	38	49	57	50	33	55	36	46	37	41	50	64	36	55	37	34	33	47	39	41	50	50	38	34	36	36	39	32	36	33
hsa-miR-210-3p	11	5	6	14	6	10	7	6	9	10	8	8	8	11	12	5	13	5	6	13	8	4	5	10	9	9	6	8	7	8	9	11	10	8	9	8	6	8	8	10	10	7	11	6	10	5	10	8	13
hsa-miR-223-3p	16	10	7	13	9	8	11	13	8	12	10	11	8	11	12	12	11	13	11	10	14	17	12	9	16	9	8	8	12	13	17	10	12	10	10	11	15	10	11	12	17	12	7	6	6	10	7	10	8
hsa-miR-29a-3p	30	22	20	23	21	23	21	23	28	26	26	21	22	26	33	28	25	21	29	32	24	25	20	26	28	24	23	20	23	28	25	23	25	22	23	21	26	28	28	26	29	23	23	22	22	20	19	26	21
Table S3. The differentially expressed PRMs.
id	Tumor	Normal	logFC	p	FDR
hsa-miR-141-3p	3.6591	2.04482	-0.839519	8.11621e-37	8.92783e-36
hsa-miR-148a-3p	4.39122	4.35551	-0.0117805	0.575717	0.633289
hsa-miR-155-5p	3.2416	4.04658	0.319997	5.1473e-32	1.88734e-31
hsa-miR-15a-5p	3.10946	3.61519	0.217408	3.62986e-22	7.9857e-22
hsa-miR-16-5p	4.85876	5.07546	0.0629508	4.44832e-09	6.11643e-09
hsa-miR-181a-5p	4.93641	5.2674	0.0936269	1.00991e-15	1.587e-15
hsa-miR-200a-5p	3.66162	3.31531	-0.143335	8.51876e-17	1.56177e-16
hsa-miR-21-5p	5.349	5.78287	0.112518	4.40971e-27	1.21267e-26
hsa-miR-210-3p	3.24036	4.04785	0.321002	2.69824e-35	1.48403e-34
hsa-miR-223-3p	3.48372	3.67055	0.0753706	7.27483e-06	8.89145e-06
hsa-miR-29a-3p	4.61209	4.59762	-0.00453309	0.892478	0.892478
[truncated: 567 more columns]
