# Supplementary material for: A Novel Defined PANoptosis-Related miRNA Signature for Predicting the Prognosis and Immune Characteristics in Clear Cell Renal Cell Carcinoma: A miRNA Signature for the Prognosis of ccRCC
Source: Int J Mol Sci. 2023 May 28;24(11):9392. doi: 10.3390/ijms24119392 (PMC10253790; doi:10.3390/ijms24119392)
Supplement: Supplementary file 1 [file ijms-24-09392-s001.zip › Supplementary Table S4-risk TCGA.xlsx]

## Sheet: Sheet1
Table S4. The risk scores for all samples based on three PRMs.
id	futime	fustat	hsa-miR-200a-5p	hsa-miR-21-5p	hsa-miR-223-3p	riskScore	risk
TCGA-3Z-A93Z	1.05479	0	3.58496	5.61471	4.08746	1.05902	high
TCGA-A3-3308	0.0438356	0	3	5.58496	3.58496	0.909872	low
TCGA-A3-3311	3.26301	1	3	5.58496	3.32193	0.713978	low
TCGA-A3-3316	4.09041	0	3	5.64386	3.70044	1.07077	high
TCGA-A3-3320	4.13151	0	3.70044	5.55459	3.80735	0.72217	low
TCGA-A3-3322	4.04932	0	3.58496	5.72792	3.32193	0.582815	low
TCGA-A3-3323	3.03014	0	3.32193	5.67242	3.32193	0.643909	low
TCGA-A3-3324	3.24932	0	3.32193	5.64386	3.45943	0.711195	low
TCGA-A3-3326	3.11507	0	3	5.42626	3.70044	0.869393	low
TCGA-A3-3347	8.82192	1	3	5.80736	3.58496	1.12579	high
TCGA-A3-3349	3.79452	0	3.16993	5.49185	3.58496	0.754027	low
TCGA-A3-3357	7.36438	0	3.80735	5.78136	3.32193	0.539062	low
TCGA-A3-3358	3.58082	0	3.16993	5.61471	3.70044	0.94341	low
TCGA-A3-3363	0.873973	0	3.70044	5.80736	3.32193	0.588064	low
TCGA-A3-3367	6.21918	0	3.45943	5.67242	3.45943	0.674797	low
TCGA-A3-3370	6.23014	0	2.80735	5.67242	3.58496	1.10651	high
TCGA-A3-3372	2.0137	0	3.32193	5.58496	3.32193	0.592182	low
TCGA-A3-3374	3.6	0	3.45943	5.55459	3.45943	0.602801	low
TCGA-A3-3378	1.72603	0	3.45943	5.80736	4.16993	1.47808	high
TCGA-A3-3380	1.55342	0	3.32193	5.75489	3.70044	0.987725	high
TCGA-A3-3383	2.3589	0	2.80735	5.45943	3.45943	0.803783	low
TCGA-A3-3385	5.46027	0	3.45943	5.64386	3.32193	0.578428	low
TCGA-A3-A6NJ	1.28219	0	3.16993	5.39232	3.58496	0.685485	low
TCGA-A3-A6NN	0.00821918	0	3.58496	5.2854	3.70044	0.540809	low
TCGA-A3-A8OU	0.00273973	0	3.70044	5.64386	4.08746	1.01833	high
TCGA-A3-A8OW	0.884932	0	3.58496	5.24793	3.80735	0.575785	low
TCGA-A3-A8OX	0.00273973	0	3.32193	5.52356	3.90689	0.957391	low
TCGA-AK-3425	9.1589	0	3.58496	5.9542	3.90689	1.24105	high
TCGA-AK-3426	2.42466	1	3.32193	6.12928	4.52356	3.01871	high
TCGA-AK-3427	9.81644	0	1.58496	5.20945	3.45943	1.28714	high
TCGA-AK-3431	11.2164	1	3	5.97728	4	1.94204	high
TCGA-AK-3433	9.33973	0	3.32193	5.20945	2.80735	0.25723	low
TCGA-AK-3436	9.12603	0	3.32193	6.08746	3	0.712092	low
TCGA-AK-3443	3.89863	0	3.90689	4.9542	2.80735	0.143411	low
TCGA-AK-3445	6.55342	0	3.45943	6.39232	3.70044	1.6788	high
TCGA-AK-3447	3.33425	0	3.80735	5.49185	3	0.303658	low
TCGA-AK-3454	2.39452	0	3.45943	5.83289	3.80735	1.08436	high
TCGA-AK-3455	1.87123	1	3.32193	5.70044	3.58496	0.842886	low
TCGA-AK-3458	3.2	0	3.90689	6.33985	4.08746	1.75876	high
TCGA-AK-3461	6.07397	0	3.58496	6.37504	3.70044	1.53511	high
TCGA-AK-3465	1.01096	0	3.45943	5.75489	3.16993	0.559205	low
TCGA-AS-3777	3.39178	0	3.16993	5.04439	3.32193	0.385503	low
TCGA-B0-4690	0.117808	1	2.80735	6.12928	4.24793	3.15733	high
TCGA-B0-4691	0.380822	1	3.32193	6.12928	3.45943	1.13198	high
TCGA-B0-4697	1.58356	1	3.16993	6.12928	3.70044	1.54409	high
TCGA-B0-4699	0.30137	1	3.32193	6.06609	3.58496	1.19623	high
TCGA-B0-4700	5.42466	1	3.16993	5.85798	4.16993	1.83568	high
TCGA-B0-4701	0.652055	1	3.32193	6.02237	3.90689	1.54349	high
TCGA-B0-4710	4.80822	0	3.16993	5.61471	3.70044	0.94341	low
TCGA-B0-4712	3.66301	1	3	5.64386	3.70044	1.07077	high
TCGA-B0-4714	0.271233	1	3.45943	5.72792	3.70044	0.888642	low
TCGA-B0-4718	4.87123	0	2.32193	6.18982	3.70044	2.67802	high
TCGA-B0-4810	1.30959	1	3.80735	6.10852	4.08746	1.49325	high
TCGA-B0-4813	0.0986301	1	3.90689	6.10852	3.58496	0.886872	low
TCGA-B0-4815	4.35068	1	3.16993	5.93074	3.70044	1.27677	high
TCGA-B0-4817	2.79178	1	3.45943	5.88264	4.80736	2.85872	high
TCGA-B0-4819	1.00274	1	3.45943	6.14975	4	1.75408	high
TCGA-B0-4821	3.36986	1	3.58496	6.42626	4	2.12499	high
TCGA-B0-4827	2.42466	1	3.45943	5.88264	3.70044	1.03054	high
TCGA-B0-4834	5.72603	1	2	5.2854	2.58496	0.485767	low
TCGA-B0-4837	3.77534	1	3.16993	6.04439	3.80735	1.57098	high
TCGA-B0-4838	2.28493	1	3.45943	5.97728	3.70044	1.12828	high
TCGA-B0-4841	0.558904	1	3.58496	5.97728	3.58496	0.943009	low
TCGA-B0-4843	0.876712	1	2.32193	5.75489	3.70044	1.76586	high
TCGA-B0-4845	5.4411	1	3.16993	5.52356	3.58496	0.777271	low
TCGA-B0-4846	3.28767	1	3.16993	5.70044	3.58496	0.920709	low
TCGA-B0-4847	2.1726	1	3.32193	5.80736	3.90689	1.25631	high
TCGA-B0-4852	3.07123	1	3.45943	5.75489	3.32193	0.643308	low
TCGA-B0-5075	1.74521	1	3.16993	5.78136	3.70044	1.10662	high
TCGA-B0-5081	0.991781	1	2.32193	5.93074	4	2.7542	high
TCGA-B0-5083	2.86301	1	3.45943	5.61471	3.58496	0.716845	low
TCGA-B0-5084	0.608219	1	3.32193	6.06609	3.90689	1.60948	high
TCGA-B0-5094	0.912329	1	3.16993	6.49185	3.32193	1.5414	high
TCGA-B0-5096	0.186301	1	3.45943	5.90689	4.08746	1.50687	high
TCGA-B0-5099	1.32877	1	3.45943	5.85798	3.32193	0.710048	low
TCGA-B0-5104	0.00273973	1	3.45943	5.88264	3.70044	1.03054	high
TCGA-B0-5106	4.37808	1	2.80735	5.93074	3.90689	1.90651	high
TCGA-B0-5108	4.88219	0	3	5.88264	4.16993	2.07457	high
TCGA-B0-5109	1.60822	1	3.32193	6.2854	4.64386	3.91646	high
TCGA-B0-5116	3.49041	0	2.58496	5.61471	3.32193	0.934926	low
TCGA-B0-5117	4.40548	0	3.58496	5.32193	2.80735	0.245879	low
TCGA-B0-5400	4.74795	0	3.45943	6.26679	4.08746	2.12681	high
TCGA-B0-5693	11.1616	0	3.16993	5.58496	3.32193	0.646858	low
TCGA-B0-5695	5.89041	0	3.45943	6.30378	3.16993	0.94583	low
TCGA-B0-5696	7.14795	0	3.16993	5.97728	3.32193	0.941767	low
TCGA-B0-5697	7.20548	0	3.32193	5.72792	3.70044	0.962547	high
TCGA-B0-5698	9.94795	0	3.32193	5.67242	3.58496	0.820577	low
TCGA-B0-5699	10.5233	0	3.32193	5.97728	3.90689	1.47828	high
TCGA-B0-5705	12.4301	0	3.58496	5.64386	3.70044	0.762249	low
TCGA-B0-5713	7.62192	0	3.45943	5.55459	3.45943	0.602801	low
TCGA-B0-5812	10.5041	0	2.80735	5.58496	3.70044	1.13192	high
TCGA-B2-4098	0.139726	1	3	5.67242	4.16993	1.69635	high
TCGA-B2-4102	2.60822	0	3.45943	5.61471	3.90689	0.964486	high
TCGA-B2-5633	2.63836	0	3.70044	5.45943	3.80735	0.659282	low
TCGA-B2-A4SR	1.38904	0	3.45943	5.35755	3.45943	0.499162	low
TCGA-B4-5377	1	0	3.58496	5.61471	3.90689	0.896647	low
TCGA-B4-5832	0.424658	0	3.70044	5.78136	3.80735	0.897297	low
TCGA-B4-5836	0.386301	0	3.45943	6.2854	3.70044	1.51545	high
TCGA-B4-5844	0.0191781	0	3.45943	5.97728	3.58496	1.01436	high
TCGA-B8-4143	1.94247	1	3	5.9542	3.16993	0.883837	low
TCGA-B8-4151	3.5589	0	3.45943	5.67242	3.32193	0.594469	low
TCGA-B8-4153	2.08767	0	3.58496	6.02237	3.70044	1.09519	high
TCGA-B8-4622	4.17808	0	3	6.12928	3.70044	1.7043	high
TCGA-B8-5159	1.97808	0	3.16993	5.67242	3.58496	0.896341	low
TCGA-B8-5162	0.0986301	0	2	5.9542	3.58496	2.31652	high
TCGA-B8-5163	2.25205	0	3.16993	6.10852	3.80735	1.67047	high
TCGA-B8-5164	0.0712329	0	3.32193	5.93074	3.58496	1.05083	high
TCGA-B8-5165	2.01918	0	3.32193	5.58496	3.58496	0.754659	low
TCGA-B8-5545	4.17808	0	3.45943	5.78136	4	1.23272	high
TCGA-B8-5546	1.38356	0	3	5.20945	2.80735	0.310135	low
TCGA-B8-5549	0.531507	0	3	5.61471	3.32193	0.734606	low
TCGA-B8-5550	4.04384	0	2.58496	5.78136	3.90689	1.88035	high
TCGA-B8-5553	1.19178	0	3.45943	5.78136	4.08746	1.33622	high
TCGA-B8-A54D	2.27397	0	3.16993	5.78136	3.80735	1.22123	high
TCGA-B8-A54E	2.49041	0	3.16993	4.90689	3.58496	0.430672	low
TCGA-B8-A54I	0.410959	0	3.16993	5.55459	3.32193	0.628317	low
TCGA-B8-A54K	1.28493	0	3.90689	5.52356	3.32193	0.397489	low
TCGA-BP-4158	9.25205	0	3.45943	5.55459	3.45943	0.602801	low
TCGA-BP-4160	7.89315	0	3.58496	5.70044	4	1.06058	high
TCGA-BP-4163	7.77808	0	3.70044	5.88264	3.70044	0.895886	low
TCGA-BP-4166	0.0356164	0	3	5.88264	3.70044	1.34583	high
TCGA-BP-4167	7.44658	0	3.16993	6.14975	3.70044	1.57464	high
TCGA-BP-4169	1.92055	1	3.32193	5.83289	4.24793	1.76293	high
TCGA-BP-4173	5.1863	0	3.32193	5.58496	3.90689	1.01536	high
TCGA-BP-4177	4.57534	0	4	5.80736	4	0.923161	low
TCGA-BP-4325	8.12055	0	3.70044	5.72792	3.45943	0.61864	low
TCGA-BP-4327	0.29863	1	3.70044	5.72792	4	1.0182	high
TCGA-BP-4329	4.63014	1	3.16993	6.04439	3.80735	1.57098	high
TCGA-BP-4330	5.1726	0	3.70044	5.78136	3.80735	0.897297	low
TCGA-BP-4341	4.35342	1	3.45943	6.12928	3.90689	1.57858	high
TCGA-BP-4342	6.18082	1	2.58496	5.90689	3.58496	1.57604	high
TCGA-BP-4343	5.23836	1	1.58496	5.90689	3.32193	2.21103	high
TCGA-BP-4344	4.56438	0	3.32193	5.64386	4.16993	1.36901	high
TCGA-BP-4347	3.74521	0	3.45943	5.58496	3.58496	0.696716	low
TCGA-BP-4354	2.83288	1	2.80735	5.90689	4.58496	3.48147	high
TCGA-BP-4756	1.02466	0	3.16993	5.55459	3.58496	0.800708	low
TCGA-BP-4758	6.04932	0	3.70044	5.9542	3.80735	1.05878	high
TCGA-BP-4760	6.46849	0	3.80735	5.72792	3.58496	0.652698	low
TCGA-BP-4762	3.67945	1	3	6	3.90689	1.82151	high
TCGA-BP-4765	5.98356	0	3.45943	5.83289	3.90689	1.18856	high
TCGA-BP-4768	1.09589	0	3.16993	5.67242	3.16993	0.611406	low
TCGA-BP-4769	5.13973	0	3.80735	5.75489	3.58496	0.66977	low
TCGA-BP-4770	0.90137	1	1.58496	5.78136	3.32193	1.96063	high
TCGA-BP-4771	0.443836	1	2.80735	6.42626	3.80735	2.79542	high
TCGA-BP-4775	5.04932	0	3.32193	5.61471	3.90689	1.0447	high
TCGA-BP-4776	1.12603	0	3.45943	5.80736	4	1.26379	high
TCGA-BP-4777	4.74247	0	3.58496	5.78136	3.90689	1.05176	high
TCGA-BP-4787	1.31507	1	3.16993	6.79442	4.16993	4.49975	high
TCGA-BP-4801	3.07945	0	3.32193	5.64386	3.45943	0.711195	low
TCGA-BP-4803	0.558904	0	3	5.88264	3.45943	1.07773	high
TCGA-BP-4804	3.99726	0	3.90689	5.61471	3.80735	0.678496	low
TCGA-BP-4807	0.578082	0	3.70044	6.08746	3.90689	1.31846	high
TCGA-BP-4959	7.28767	0	3.16993	5.90689	3.45943	0.999351	high
TCGA-BP-4962	4.89041	0	3.45943	6.42626	3.70044	1.73426	high
TCGA-BP-4963	5.02466	0	3.45943	5.83289	3.58496	0.883384	low
TCGA-BP-4965	5.12603	0	3.16993	5.67242	3.32193	0.70336	low
TCGA-BP-4967	0.561644	0	3.58496	6.10852	3.70044	1.18937	high
TCGA-BP-4968	4.78356	0	3.16993	5.70044	3.58496	0.920709	low
TCGA-BP-4969	4.91507	0	3.45943	5.61471	3.58496	0.716845	low
TCGA-BP-4974	0.578082	1	3.70044	5.93074	4.08746	1.34023	high
TCGA-BP-4975	3.92603	0	3	5.2854	3.58496	0.682992	low
TCGA-BP-4977	1.24384	0	2.80735	6.18982	3.58496	1.81595	high
TCGA-BP-4985	2.60822	1	3.45943	6.04439	4	1.58577	high
TCGA-BP-4986	2.15068	0	3.32193	5.61471	3.32193	0.609291	low
TCGA-BP-4987	3.07945	0	3.16993	5.49185	3.45943	0.671639	low
TCGA-BP-4991	3.87123	0	3.45943	5.75489	3.58496	0.819812	low
TCGA-BP-4992	1.3726	0	3.70044	5.85798	4	1.15323	high
TCGA-BP-5001	3.22466	0	3.70044	6.08746	3.45943	0.872859	low
TCGA-BP-5008	2.93425	0	3.80735	5.88264	4.08746	1.20283	high
TCGA-BP-5009	2.99178	1	3.70044	6.16993	3.90689	1.42677	high
TCGA-BP-5168	4.00822	1	1.58496	4.85798	2.58496	0.410601	low
TCGA-BP-5169	0.528767	0	3.45943	5.90689	3.90689	1.27583	high
TCGA-BP-5170	6.60822	0	3.45943	5.83289	3.32193	0.693193	low
TCGA-BP-5174	6.18356	0	3.32193	5.85798	3.16993	0.668551	low
TCGA-BP-5175	2.55342	0	3.32193	5.80736	3.80735	1.14618	high
TCGA-BP-5176	4.35616	1	3.70044	5.90689	3.70044	0.916929	low
TCGA-BP-5178	5.23836	1	3.16993	5.97728	3.70044	1.33495	high
TCGA-BP-5181	4.09589	0	3.58496	5.75489	3.32193	0.59806	low
TCGA-BP-5184	3.10411	0	3.45943	5.70044	3.80735	0.955211	low
TCGA-BP-5185	3.10137	0	3.45943	6.08746	3.45943	1.00405	high
TCGA-BP-5189	2.25205	1	3.16993	5.80736	3.80735	1.252	high
TCGA-BP-5191	2.64932	0	2.80735	5.93074	3.58496	1.417	high
TCGA-BP-5194	1.11781	0	3.16993	5.58496	3.70044	0.916919	low
TCGA-BP-5195	2.05205	0	3.32193	5.93074	3.70044	1.16885	high
TCGA-BP-5196	2.78904	0	3.45943	5.9542	3.70044	1.10362	high
TCGA-BP-5200	2.91233	0	2.80735	5.93074	3.70044	1.57614	high
TCGA-BP-5201	2.60548	0	3.58496	6.12928	3.45943	0.971563	high
TCGA-BP-5202	0.0794521	0	3.90689	5.78136	3.58496	0.648363	low
TCGA-CJ-4634	9.58356	0	3.45943	5.55459	3.45943	0.602801	low
TCGA-CJ-4635	3.87945	0	3.16993	6.14975	3.70044	1.57464	high
TCGA-CJ-4636	5.27123	0	3.32193	5.83289	3.58496	0.956851	low
TCGA-CJ-4638	1.18082	1	3.32193	6.14975	3.45943	1.15438	high
TCGA-CJ-4639	8.84658	0	3.32193	5.49185	3.45943	0.614869	low
TCGA-CJ-4641	4.55068	1	3.32193	5.72792	3.58496	0.865358	low
TCGA-CJ-4643	4.91233	0	3.45943	5.61471	3.80735	0.879935	low
TCGA-CJ-4869	6.99726	0	3.70044	5.90689	3.16993	0.562297	low
TCGA-CJ-4870	4.10411	0	3.32193	5.45943	4	0.981059	high
TCGA-CJ-4873	4.86575	0	3	5.83289	3.70044	1.28322	high
TCGA-CJ-4875	16.1836	1	3.58496	5.70044	3.70044	0.804685	low
TCGA-CJ-4876	5.35616	0	3	6.47573	3.58496	2.13492	high
TCGA-CJ-4882	5.1589	0	3.45943	6.44294	4.24793	2.91887	high
TCGA-CJ-4887	2.55342	1	3.58496	5.67242	3.58496	0.704288	low
TCGA-CJ-4888	4.29315	1	2.80735	5.72792	3.58496	1.1669	high
TCGA-CJ-4889	5.33151	0	2.80735	5.78136	3.70044	1.3661	high
TCGA-CJ-4893	2.05479	0	3.32193	5.61471	3.16993	0.529635	low
TCGA-CJ-4899	4.1863	0	3.16993	5.52356	3.32193	0.609926	low
TCGA-CJ-4900	4.69589	1	3.45943	5.61471	3.80735	0.879935	low
TCGA-CJ-4901	3.9726	0	3.58496	6.33985	4.08746	2.12049	high
TCGA-CJ-4903	4.27397	0	2.80735	5.88264	3.70044	1.50521	high
TCGA-CJ-4904	9.04658	0	3.80735	5.93074	3.80735	0.972912	high
TCGA-CJ-4905	4.09863	0	3.32193	5.67242	3.90689	1.10405	high
TCGA-CJ-4908	4.19452	0	3.32193	6.02237	3.58496	1.14719	high
TCGA-CJ-4912	4.53973	0	3.32193	5.90689	3.16993	0.700604	low
TCGA-CJ-4918	0.254795	1	3	5.80736	3.45943	1.00278	high
TCGA-CJ-4920	0.380822	1	3.16993	5.83289	3.80735	1.28299	high
TCGA-CJ-5671	10.9233	0	3	6.06609	3.90689	1.9405	high
TCGA-CJ-5672	5.40274	1	3.58496	5.67242	3.45943	0.627334	low
TCGA-CJ-5677	2.14247	1	3.16993	5.75489	3.90689	1.30507	high
TCGA-CJ-5681	1.51233	1	2.80735	5.85798	3.80735	1.62234	high
TCGA-CJ-5682	10.2356	0	3.16993	6.06609	3.32193	1.02535	high
TCGA-CJ-5683	5.17534	0	3.45943	5.72792	3.58496	0.798915	low
TCGA-CJ-5684	6.11233	0	3.16993	5.55459	3.45943	0.713219	low
TCGA-CJ-5689	0.00273973	1	2.80735	5.64386	3.70044	1.19758	high
TCGA-CJ-6027	14.9863	1	3.58496	5.78136	3.32193	0.613412	low
TCGA-CJ-6031	5.22192	0	3.90689	5.88264	3.45943	0.636331	low
TCGA-CJ-6032	9.96986	0	3.80735	5.70044	3.58496	0.635748	low
TCGA-CW-5581	7.66849	0	3.58496	5.67242	3.58496	0.704288	low
TCGA-CW-5584	0.449315	1	3.16993	5.67242	3.58496	0.896341	low
TCGA-CW-5590	2.94521	1	2.58496	5.55459	3.16993	0.767236	low
TCGA-CW-6088	8.8274	0	3.70044	5.52356	3.58496	0.5711	low
TCGA-CW-6090	6.99178	0	2.32193	5.70044	3.32193	1.18248	high
TCGA-CW-6093	8.61918	0	3.45943	5.61471	3.90689	0.964486	high
TCGA-CZ-4858	11.0904	1	1.58496	6.02237	4.16993	5.39601	high
TCGA-CZ-4859	4.89589	0	3.32193	5.64386	3.58496	0.798436	low
TCGA-CZ-4860	0.564384	1	3	6.56986	3.70044	2.59865	high
TCGA-CZ-4863	5.28219	0	3.58496	5.55459	3.58496	0.629146	low
TCGA-CZ-4866	8.95068	0	3.70044	5.88264	3.70044	0.895886	low
TCGA-CZ-5452	4.90137	0	3.90689	5.67242	3.70044	0.649752	low
TCGA-CZ-5453	6.69589	1	4.16993	5.78136	3.45943	0.495676	low
TCGA-CZ-5454	1.97808	1	3.32193	5.64386	3.45943	0.711195	low
TCGA-CZ-5455	1.53699	1	3.58496	5.67242	3.80735	0.864521	low
TCGA-CZ-5456	6.63562	0	3.58496	5.90689	3.58496	0.881549	low
TCGA-CZ-5459	4.61096	0	3.58496	5.80736	3.58496	0.801414	low
TCGA-CZ-5462	0.852055	1	3.58496	5.88264	4.24793	1.58692	high
TCGA-CZ-5463	1.8137	0	3.45943	5.80736	3.45943	0.767857	low
TCGA-CZ-5465	10.9863	1	2.58496	5.39232	3.32193	0.755616	low
TCGA-CZ-5467	0.2	1	3.32193	5.72792	3.58496	0.865358	low
TCGA-CZ-5469	2.59178	1	3.45943	5.93074	3.80735	1.19086	high
TCGA-CZ-5984	5.66301	0	3.45943	5.67242	3.32193	0.594469	low
TCGA-CZ-5988	1.89863	0	3.16993	5.64386	3.45943	0.776859	low
TCGA-DV-5569	0.972603	0	3.45943	5.70044	3.90689	1.04699	high
TCGA-DV-5576	1.99178	1	3.58496	5.64386	3.45943	0.610407	low
TCGA-G6-A5PC	0.663014	1	3.58496	5.58496	4	0.949565	low
TCGA-G6-A8L8	4.28767	1	3	5.45943	3.70044	0.897445	low
TCGA-MM-A564	1.66301	0	3	5.67242	3.32193	0.776343	low
TCGA-MM-A84U	1.91781	0	3.90689	5.85798	3.70044	0.776079	low
TCGA-6D-AA2E	0.991781	0	3.32193	5.42626	3.80735	0.795767	low
TCGA-A3-3307	3.93425	0	3	5.55459	3.32193	0.693513	low
TCGA-A3-3313	4.0274	1	3	5.52356	3.80735	1.05311	high
TCGA-A3-3317	4.08493	0	3.70044	5.75489	3.70044	0.792737	low
TCGA-A3-3319	3.09589	0	3.16993	5.9542	3.45943	1.04566	high
TCGA-A3-3331	3.44384	0	3.45943	5.64386	3.45943	0.656589	low
TCGA-A3-3346	0.375342	1	3.16993	5.88264	3.80735	1.34559	high
TCGA-A3-3351	2.49315	0	3.58496	5.72792	3.58496	0.742722	low
TCGA-A3-3362	4.27123	0	3.58496	5.67242	3.70044	0.783388	low
TCGA-A3-3365	2.39178	0	3.58496	5.67242	3.45943	0.627334	low
TCGA-A3-3373	4.4411	0	3.16993	5.80736	3.58496	1.01995	high
TCGA-A3-3376	7.57808	1	2.80735	5.80736	3.70044	1.40052	high
TCGA-A3-3382	1.5726	0	3.58496	5.93074	3.32193	0.707729	low
TCGA-A3-3387	1.69041	0	3.32193	5.67242	3.70044	0.912738	low
TCGA-A3-A6NI	2.78904	0	3.32193	5.64386	3.90689	1.07426	high
TCGA-A3-A6NL	1.88767	0	3.45943	5.42626	3.70044	0.66572	low
TCGA-A3-A8CQ	0.00821918	0	3.58496	5.24793	3.90689	0.63111	low
TCGA-A3-A8OV	0.931507	0	3.32193	5.32193	3.90689	0.789306	low
TCGA-AK-3428	10.2137	0	2.32193	5.58496	4.16993	2.31333	high
TCGA-AK-3429	9.11781	0	3.70044	5.78136	3.90689	0.983515	high
TCGA-AK-3430	1.31507	1	3	6.10852	3.58496	1.50207	high
TCGA-AK-3434	5.71781	0	3.16993	5.97728	3.70044	1.33495	high
TCGA-AK-3440	7.84932	0	3.45943	5.2854	3.58496	0.522988	low
TCGA-AK-3444	4.03014	0	3.32193	5.70044	3.80735	1.03465	high
TCGA-AK-3450	4.13151	0	3.45943	5.83289	3.80735	1.08436	high
TCGA-AK-3451	7.85753	0	3.58496	5.80736	3.58496	0.801414	low
TCGA-AK-3453	6.93425	0	3.16993	4.75489	3.16993	0.253978	low
TCGA-AK-3456	3.13151	0	3.32193	5.85798	3.58496	0.980117	high
TCGA-AK-3460	6.87123	0	3.32193	5.85798	3.70044	1.0902	high
TCGA-B0-4688	0.276712	1	1.58496	5.9542	3.70044	3.27934	high
TCGA-B0-4693	0.210959	1	3.58496	5.58496	3.90689	0.871469	low
TCGA-B0-4694	0.290411	1	3.32193	6.08746	4	1.78997	high
TCGA-B0-4696	2.3726	1	1.58496	5.72792	3.70044	2.64056	high
TCGA-B0-4698	0.115068	1	2	6.42626	4.80736	11.2323	high
TCGA-B0-4703	0.49863	1	3.45943	5.90689	3.90689	1.27583	high
TCGA-B0-4706	0.249315	1	3.80735	6.16993	3.90689	1.34084	high
TCGA-B0-4707	1.64384	1	3.16993	6.59991	3.16993	1.48594	high
TCGA-B0-4713	0.553425	1	3	6.14975	3.45943	1.39181	high
TCGA-B0-4811	3.88219	1	3.58496	5.70044	3.32193	0.567681	low
TCGA-B0-4814	0.460274	1	3	6.12928	3.90689	2.06154	high
TCGA-B0-4816	3.75616	1	3.45943	5.72792	4.24793	1.47194	high
TCGA-B0-4818	1.39726	1	3.45943	5.72792	4	1.17123	high
TCGA-B0-4822	3.04384	1	2.58496	6.10852	3.16993	1.30397	high
TCGA-B0-4823	1.24384	1	3.32193	5.97728	3.58496	1.09872	high
TCGA-B0-4824	4.53973	1	2.80735	5.32193	3.16993	0.539597	low
TCGA-B0-4828	0.841096	1	3.16993	6.02237	3.45943	1.11619	high
TCGA-B0-4833	6.53699	1	3.32193	5.9542	3.58496	1.0747	high
TCGA-B0-4836	3.39178	1	3.70044	6.32193	3.90689	1.6503	high
TCGA-B0-4839	4.49041	1	3.32193	5.85798	3.90689	1.31871	high
TCGA-B0-4842	4.72329	1	3.45943	6.16993	4.08746	1.93844	high
TCGA-B0-4844	0.857534	1	3.32193	6.47573	3.80735	2.1736	high
TCGA-B0-4848	2.41918	1	3.45943	6.16993	3.90689	1.64122	high
TCGA-B0-4849	0.189041	1	3.70044	5.83289	3.80735	0.942678	low
TCGA-B0-4945	5.87671	1	3.45943	5.72792	3.70044	0.888642	low
TCGA-B0-5077	3.60822	1	3.45943	5.90689	3.80735	1.16398	high
TCGA-B0-5080	0.936986	1	2.80735	5.72792	3.32193	0.915668	low
TCGA-B0-5085	2.10959	1	3.58496	5.70044	3.70044	0.804685	low
TCGA-B0-5088	1.54247	1	3.70044	6.02237	4.39232	1.93784	high
TCGA-B0-5092	1.25753	1	3	6.04439	3.45943	1.25826	high
TCGA-B0-5095	0.671233	1	3	6.22882	3.70044	1.87472	high
TCGA-B0-5097	1.82192	0	2.80735	6	3.80735	1.85864	high
TCGA-B0-5098	4.33973	1	2.58496	6.06609	3.90689	2.46966	high
TCGA-B0-5100	5.2411	1	3.70044	6.02237	3.58496	0.920719	low
TCGA-B0-5102	7.5726	1	2.80735	5.80736	3.70044	1.40052	high
TCGA-B0-5107	2.53973	1	3.80735	6.39232	3.80735	1.51359	high
TCGA-B0-5110	5.50411	0	3.32193	5.78136	3.58496	0.910788	low
TCGA-B0-5113	3.21918	0	3.32193	5.67242	3.80735	1.00727	high
TCGA-B0-5115	4.39452	0	2.80735	5.49185	3.45943	0.829125	low
TCGA-B0-5119	4.25205	0	3.58496	5.61471	3.45943	0.593608	low
TCGA-B0-5120	3.20274	0	3.45943	5.80736	4	1.26379	high
TCGA-B0-5121	4.06849	0	3.70044	5.78136	4	1.07165	high
TCGA-B0-5399	3.86575	0	3.80735	5.61471	3.90689	0.787966	low
TCGA-B0-5402	3.53425	0	3.16993	5.61471	3.32193	0.665547	low
TCGA-B0-5690	9.29315	0	2.80735	5.49185	3.70044	1.03538	high
TCGA-B0-5691	9.4	0	3.80735	5.80736	3.70044	0.783374	low
TCGA-B0-5692	10.8055	0	3.90689	5.83289	3.70044	0.757657	low
TCGA-B0-5694	1.31507	1	3.58496	5.90689	3.90689	1.18609	high
TCGA-B0-5700	4.90411	0	3.45943	5.93074	3.70044	1.0791	high
TCGA-B0-5701	6.74247	0	3.16993	5.88264	3.80735	1.34559	high
TCGA-B0-5702	5.95068	0	3.58496	5.61471	3.80735	0.818044	low
TCGA-B0-5703	6.15342	0	2.80735	6	3.45943	1.34871	high
TCGA-B0-5706	8.78082	0	3.32193	5.64386	3.16993	0.544624	low
TCGA-B0-5707	10.2575	0	3.45943	5.64386	4.16993	1.26389	high
TCGA-B0-5709	10.8877	0	3.32193	5.83289	4.16993	1.64063	high
TCGA-B0-5710	6.65753	0	2.80735	5.70044	3.45943	1.01241	high
TCGA-B0-5711	10.9288	0	3.45943	5.72792	3.58496	0.798915	low
TCGA-B0-5712	7.45753	0	3.70044	5.70044	3.70044	0.752469	low
TCGA-B2-3923	2.71781	0	3.45943	5.08746	3.32193	0.339538	low
TCGA-B2-3924	2.99178	0	3.80735	5.80736	3.90689	0.947575	low
TCGA-B2-4099	2.66301	0	3	5.52356	3.70044	0.954277	low
TCGA-B2-4101	1.77534	0	3	5.58496	3.90689	1.2242	high
TCGA-B2-5635	2.06849	0	3.80735	5.88264	4.16993	1.29782	high
TCGA-B2-5636	2.51781	0	3.90689	5.58496	3.45943	0.478521	low
TCGA-B2-5639	3.89041	1	3.45943	5.64386	4	1.08066	high
TCGA-B2-5641	1.79726	0	2.80735	5.67242	3.32193	0.868284	low
TCGA-B4-5378	0.479452	0	3.70044	5.61471	3.58496	0.62318	low
TCGA-B4-5834	0.10411	0	2.80735	5.55459	3.58496	0.988458	high
TCGA-B4-5835	0.0438356	0	3	5.61471	3.80735	1.14915	high
TCGA-B4-5843	0.030137	0	3.45943	5.49185	3.58496	0.637292	low
TCGA-B8-4146	1.4	0	3.16993	5.55459	3.45943	0.713219	low
TCGA-B8-4148	4.16438	0	3.70044	5.67242	3.58496	0.658587	low
TCGA-B8-4154	3.78082	0	3.16993	5.58496	3.16993	0.562291	low
TCGA-B8-4619	1.43288	0	3	4.85798	3	0.264557	low
TCGA-B8-4620	2.12877	0	3	5.90689	3.45943	1.10305	high
TCGA-B8-4621	2.1589	0	3.58496	5.80736	4.08746	1.27354	high
TCGA-B8-5158	3.33699	0	3.45943	6.04439	3.90689	1.45535	high
TCGA-B8-5551	0.0438356	0	3.45943	5.90689	3.70044	1.05474	high
TCGA-B8-5552	2.86575	0	3.90689	5.72792	3.70044	0.68521	low
TCGA-B8-A54F	1.42192	0	3.16993	5.75489	3.58496	0.969981	high
TCGA-B8-A54G	0.145205	0	3	5.72792	3.70044	1.16052	high
TCGA-B8-A54H	0.70137	0	3.70044	5.2854	3.45943	0.404975	low
TCGA-B8-A54J	1.44658	0	3.32193	5.55459	3.80735	0.8998	low
TCGA-BP-4159	7.12603	1	3.32193	5.72792	4.24793	1.59436	high
TCGA-BP-4161	7.52329	0	3.58496	5.80736	3.80735	0.983745	high
TCGA-BP-4162	8.42192	0	3.58496	5.72792	3.80735	0.9117	low
TCGA-BP-4164	2.71781	1	3.45943	5.61471	3.58496	0.716845	low
TCGA-BP-4165	8.32055	0	3.45943	5.70044	4.08746	1.2366	high
TCGA-BP-4174	5.14795	0	3.45943	5.67242	3.58496	0.757573	low
TCGA-BP-4176	5.35616	0	3.32193	6.02237	4.08746	1.82301	high
TCGA-BP-4326	8.90411	1	3.32193	5.85798	3.70044	1.0902	high
TCGA-BP-4331	6.72329	1	3.45943	5.35755	3.70044	0.623332	low
TCGA-BP-4332	3.10411	0	3.32193	5.67242	3.70044	0.912738	low
TCGA-BP-4334	3.53425	1	3.45943	5.64386	3.70044	0.819919	low
TCGA-BP-4335	1.30137	1	3.16993	5.85798	3.80735	1.31419	high
TCGA-BP-4337	0.00547945	1	3	6.2854	3.80735	2.18406	high
TCGA-BP-4338	7.83288	0	3.32193	6.04439	3.32193	0.919385	low
TCGA-BP-4340	1.53973	1	3.16993	5.85798	3.70044	1.19085	high
TCGA-BP-4345	4.15342	0	3	5.80736	3.70044	1.25222	high
TCGA-BP-4346	4.09041	1	3.90689	5.88264	4	1.04732	high
TCGA-BP-4351	2.65753	0	3.16993	5.80736	3.58496	1.01995	high
TCGA-BP-4352	0.942466	1	3	6.12928	3.58496	1.53222	high
TCGA-BP-4353	1.0274	1	3.16993	5.80736	3.58496	1.01995	high
TCGA-BP-4355	2.61096	1	3	5.64386	4	1.41128	high
TCGA-BP-4759	6.49863	0	2.58496	5.55459	3.16993	0.767236	low
TCGA-BP-4761	0.49863	0	4.16993	6.82018	3.70044	1.67356	high
TCGA-BP-4763	3.47945	1	3.70044	5.75489	3.80735	0.874839	low
TCGA-BP-4766	4.00548	0	3.70044	5.45943	3.58496	0.537088	low
TCGA-BP-4781	5.69863	0	3.32193	5.83289	3.58496	0.956851	low
TCGA-BP-4782	0.969863	0	3.32193	5.75489	3.70044	0.987725	high
TCGA-BP-4789	4.07945	0	3.58496	5.83289	3.90689	1.10496	high
TCGA-BP-4790	3.04384	1	3.16993	5.70044	3.80735	1.13018	high
TCGA-BP-4795	1.69863	0	3.80735	5.88264	3.80735	0.929127	low
TCGA-BP-4797	3.03288	0	3.80735	5.58496	3.70044	0.633131	low
TCGA-BP-4799	3.10411	1	2.32193	5.75489	4	2.32742	high
TCGA-BP-4960	5.95068	0	2.80735	5.85798	3.80735	1.62234	high
TCGA-BP-4961	5.30137	0	3.58496	5.52356	3.45943	0.543999	low
TCGA-BP-4970	1.1863	0	3.45943	5.85798	3.80735	1.11073	high
TCGA-BP-4971	4.07397	0	3.16993	5.88264	3.58496	1.09619	high
TCGA-BP-4972	4.11507	0	3.45943	6.02237	3.80735	1.30006	high
TCGA-BP-4973	3.79178	0	3.45943	5.93074	3.80735	1.19086	high
TCGA-BP-4976	4.47123	0	3.45943	5.80736	3.70044	0.958866	low
TCGA-BP-4981	3.00548	1	3	5.72792	3.45943	0.929338	low
TCGA-BP-4982	2.77808	0	3.32193	5.35755	3.45943	0.540676	low
TCGA-BP-4983	3.87123	0	3.32193	6.12928	3.45943	1.13198	high
TCGA-BP-4988	2.26849	1	2.80735	6.08746	4.24793	3.0334	high
TCGA-BP-4989	0.323288	0	3	6.04439	4	2.07093	high
TCGA-BP-4993	0.484932	0	3.45943	5.61471	3.45943	0.638519	low
TCGA-BP-4994	3.58356	0	3.32193	5.20945	3.80735	0.646593	low
TCGA-BP-4995	3.75616	0	3.80735	5.85798	3.90689	0.994638	high
TCGA-BP-4998	2.55342	0	3.70044	6.26679	3.90689	1.56543	high
TCGA-BP-5000	1.54247	0	2.32193	5.12928	2.80735	0.425899	low
TCGA-BP-5004	3.08493	0	2.32193	5.70044	3.70044	1.67616	high
TCGA-BP-5007	3.12329	0	3.16993	5.55459	3.45943	0.713219	low
TCGA-BP-5010	2.40548	1	3.32193	6.06609	3.45943	1.06552	high
TCGA-BP-5173	0.169863	1	3.45943	5.85798	3.45943	0.805994	low
TCGA-BP-5177	0.80274	0	3	5.55459	3.70044	0.983052	high
TCGA-BP-5180	6.2	0	3.70044	5.90689	3.70044	0.916929	low
TCGA-BP-5182	3.19178	0	3.45943	5.80736	3.70044	0.958866	low
TCGA-BP-5183	3.53699	0	3.45943	5.88264	3.70044	1.03054	high
TCGA-BP-5186	1.89863	0	3.32193	5.49185	3.90689	0.928762	low
TCGA-BP-5187	1.11233	0	3.45943	5.90689	3.70044	1.05474	high
TCGA-BP-5190	2.76986	0	3.58496	5.78136	3.32193	0.613412	low
TCGA-BP-5192	1.95616	0	3.80735	5.70044	3.32193	0.498873	low
TCGA-BP-5198	1.65205	0	3.16993	6.08746	3.70044	1.48348	high
TCGA-BP-5199	3.71233	0	3.45943	5.72792	3.70044	0.888642	low
TCGA-CJ-4637	6.10137	1	3.16993	5.90689	3.80735	1.37719	high
TCGA-CJ-4640	9.53425	0	3	5.85798	3.80735	1.45055	high
TCGA-CJ-4642	8.78082	0	3.80735	6.02237	3.45943	0.770724	low
TCGA-CJ-4644	0.920548	1	3.70044	5.78136	3.70044	0.813087	low
TCGA-CJ-4871	6.63836	0	3.45943	5.90689	3.80735	1.16398	high
TCGA-CJ-4872	3.93151	0	3	5.83289	3.70044	1.28322	high
TCGA-CJ-4878	5.98904	0	3.58496	6.39232	3.90689	1.88785	high
TCGA-CJ-4881	5.51781	0	4	6.26679	4.32193	1.92837	high
TCGA-CJ-4884	4.81918	0	3.45943	5.9542	3.90689	1.33494	high
TCGA-CJ-4885	9.45479	0	3	5.97728	3.58496	1.32469	high
TCGA-CJ-4886	5.34795	0	3	5.64386	3.16993	0.656638	low
TCGA-CJ-4890	9.6411	0	3.16993	6.14975	4	2.07538	high
TCGA-CJ-4891	2.24384	1	3.32193	5.85798	4.16993	1.68052	high
TCGA-CJ-4892	4.16712	0	3.32193	6.24793	3.58496	1.42373	high
TCGA-CJ-4894	4.60822	1	3.16993	5.64386	3.70044	0.970108	high
TCGA-CJ-4895	3.28767	1	3.70044	6.39232	4.24793	2.41741	high
TCGA-CJ-4897	9.15342	0	3.58496	5.72792	3.45943	0.661569	low
TCGA-CJ-4902	4.16438	0	3.16993	5.78136	3.32193	0.780684	low
TCGA-CJ-4907	4.10685	0	3.32193	5.80736	3.70044	1.03861	high
TCGA-CJ-4916	3.76164	0	3.32193	5.80736	3.16993	0.636917	low
TCGA-CJ-4923	1.56712	1	3.16993	5.88264	3.90689	1.47488	high
TCGA-CJ-5675	10.7836	0	3.70044	6.08746	4	1.43661	high
TCGA-CJ-5676	11.1425	0	3.32193	5.83289	3.32193	0.750843	low
TCGA-CJ-5678	1.5726	1	3.32193	5.83289	3.45943	0.852302	low
TCGA-CJ-5679	1.86027	1	3.16993	5.90689	3.16993	0.76529	low
TCGA-CJ-5680	2.10411	1	3.32193	5.9542	3.70044	1.1954	high
TCGA-CJ-5686	5.58356	0	3.45943	6.08746	3.58496	1.12721	high
TCGA-CJ-6028	4.45205	1	3.32193	5.75489	3.80735	1.09002	high
TCGA-CJ-6030	6.29863	1	3.58496	5.88264	4.08746	1.36873	high
TCGA-CJ-6033	0.613699	1	3.32193	5.78136	3.90689	1.22543	high
TCGA-CW-5580	5.38082	1	3.45943	5.83289	3.90689	1.18856	high
TCGA-CW-5583	6.81918	0	3.58496	5.42626	3.45943	0.49561	low
TCGA-CW-5585	7.14795	0	3.58496	5.64386	3.70044	0.762249	low
TCGA-CW-5587	6.09863	0	3.32193	5.70044	3.45943	0.750789	low
TCGA-CW-5588	5.52603	0	3.16993	5.64386	3.70044	0.970108	high
TCGA-CW-5589	6.51507	0	3.32193	5.67242	3.58496	0.820577	low
TCGA-CW-5591	6.22192	0	3.45943	5.75489	3.16993	0.559205	low
TCGA-CW-6087	0.112329	1	4.08746	6.24793	4.52356	2.16768	high
TCGA-CW-6097	1.56438	1	3	5.61471	3.58496	0.936159	low
TCGA-CZ-4853	2.12055	0	3.80735	5.64386	3.58496	0.602222	low
TCGA-CZ-4854	3.84658	1	3.70044	6.06609	3.16993	0.654883	low
TCGA-CZ-4856	0.0493151	0	3.80735	5.67242	3.90689	0.832735	low
TCGA-CZ-4857	3.92329	1	3.16993	6.04439	3.58496	1.27981	high
TCGA-CZ-4861	1.22192	1	3.16993	6.02237	3.70044	1.39384	high
TCGA-CZ-4862	8.96164	0	3.32193	5.72792	3.45943	0.770805	low
TCGA-CZ-4864	7.20548	1	3.45943	5.72792	3.45943	0.711622	low
TCGA-CZ-4865	0.454795	1	3	5.58496	3.16993	0.620636	low
TCGA-CZ-5451	5.28493	0	3.70044	5.70044	3.32193	0.530844	low
TCGA-CZ-5457	7.54521	0	3.16993	5.70044	3.70044	1.02412	high
TCGA-CZ-5458	7.6411	0	3.45943	5.67242	3.90689	1.01928	high
TCGA-CZ-5460	7.87123	0	3.16993	5.70044	3.80735	1.13018	high
TCGA-CZ-5461	1.80822	1	3.32193	5.80736	3.45943	0.831716	low
TCGA-CZ-5464	5.83014	0	2.80735	5.78136	3.70044	1.3661	high
TCGA-CZ-5466	1.87671	0	3.58496	5.83289	3.58496	0.82125	low
TCGA-CZ-5468	0.323288	1	2.80735	5.80736	3.80735	1.54557	high
TCGA-CZ-5470	1.05753	0	3.58496	5.83289	3.70044	0.913486	low
TCGA-CZ-5982	6.68219	0	3.58496	5.52356	3.16993	0.416587	low
TCGA-CZ-5985	5.47123	0	3.45943	5.78136	3.32193	0.659822	low
TCGA-CZ-5986	1.02192	0	3.32193	5.75489	3.58496	0.887993	low
TCGA-CZ-5987	1.21918	1	3.58496	6.24793	3.80735	1.49997	high
TCGA-CZ-5989	5.21918	0	3.90689	5.64386	3.80735	0.697697	low
TCGA-DV-5565	3.6411	0	3.90689	6.33985	3.70044	1.23106	high
TCGA-DV-5566	3.83014	0	3.58496	5.80736	3.80735	0.983745	high
TCGA-DV-5567	5.49041	0	3.70044	5.61471	3.45943	0.555089	low
TCGA-DV-5568	1.0137	0	3.16993	5.85798	3.58496	1.07061	high
TCGA-DV-5573	3.09589	0	3.58496	5.88264	3.70044	0.958054	low
TCGA-DV-5574	5.52329	0	2.80735	5.64386	3.80735	1.32161	high
TCGA-DV-5575	4.73699	0	3.32193	5.78136	4	1.33524	high
TCGA-DV-A4VX	4.45479	1	3.45943	6.06609	3.45943	0.983711	high
TCGA-DV-A4VZ	1	0	3.70044	5.58496	3.45943	0.539502	low
TCGA-DV-A4W0	6.76712	0	3	5.67242	3.90689	1.33113	high
TCGA-EU-5904	1.50959	0	3.80735	5.88264	4.24793	1.39457	high
TCGA-EU-5905	0.326027	0	2.58496	5.64386	3.45943	1.09129	high
TCGA-EU-5906	0.564384	0	3.80735	5.75489	3.58496	0.66977	low
TCGA-EU-5907	0.347945	0	3	5.72792	3	0.608498	low
TCGA-G6-A8L6	1.69315	1	3.45943	5.58496	4.24793	1.28365	high
TCGA-G6-A8L7	5.84384	0	3.45943	5.70044	4	1.14082	high
TCGA-GK-A6C7	0.167123	0	3.16993	5.61471	3.58496	0.848152	low
TCGA-MW-A4EC	1.36438	0	3.45943	5.39232	3.45943	0.516057	low
TCGA-T7-A92I	0.975342	0	3.16993	4.85798	3.90689	0.552942	low
