# Supplementary material for: A Novel Defined PANoptosis-Related miRNA Signature for Predicting the Prognosis and Immune Characteristics in Clear Cell Renal Cell Carcinoma: A miRNA Signature for the Prognosis of ccRCC
Source: Int J Mol Sci. 2023 May 28;24(11):9392. doi: 10.3390/ijms24119392 (PMC10253790; doi:10.3390/ijms24119392)
Supplement: Supplementary file 1 [file ijms-24-09392-s001.zip › Supplementary Table S5-GSE74174.xlsx]

## Sheet: Sheet1
Table S5. The risk scores for ccRCC patients of GSE74174
Patients	hsa-miR-21-5p	hsa-miR-200a-5p	hsa-miR-223-3p	riskScore	risk	response	type
Beus_80	15.6289	5.97431	5.98933	17.014	low	Stable disease, Partial response or complete response	Non-PD
Beus_26	17.1177	7.73918	5.65443	17.1054	low	Stable disease, Partial response or complete response	Non-PD
Beus_12	15.6945	6.0738	7.08442	18.0283	low	Stable disease, Partial response or complete response	Non-PD
Beus_37	15.5636	5.0948	6.88781	18.2905	low	Progression of the disease	PD
Beus_24	17.4297	7.05699	6.57589	18.6498	low	Stable disease, Partial response or complete response	Non-PD
Beus_67	16.1523	5.05284	6.64295	18.653	low	Stable disease, Partial response or complete response	Non-PD
Beus_58	15.6778	5.32415	7.40841	18.7465	low	Stable disease, Partial response or complete response	Non-PD
Beus_78	15.7726	4.07435	6.75438	18.9606	low	Stable disease, Partial response or complete response	Non-PD
Beus_66	16.0927	4.53599	6.72816	18.9747	low	Stable disease, Partial response or complete response	Non-PD
Beus_9	16.1768	5.10235	7.29847	19.2518	low	Stable disease, Partial response or complete response	Non-PD
Beus_45	15.3265	3.69446	7.33637	19.2906	low	Progression of the disease	PD
Beus_21	17.4031	6.73813	7.14443	19.3336	low	Progression of the disease	PD
Beus_23	18.974	7.93102	6.32033	19.3851	low	Stable disease, Partial response or complete response	Non-PD
Beus_69	17.2704	6.15632	7.11963	19.5218	low	Stable disease, Partial response or complete response	Non-PD
Beus_7	16.4617	5.03005	7.25606	19.5275	low	Progression of the disease	PD
Beus_43	15.8624	4.31405	7.43124	19.5311	low	Stable disease, Partial response or complete response	Non-PD
Beus_52	16.1862	3.32877	6.48649	19.5429	low	Stable disease, Partial response or complete response	Non-PD
Beus_74	16.4071	5.16146	7.42667	19.5562	low	Stable disease, Partial response or complete response	Non-PD
Beus_41	15.3812	4.89114	8.47845	19.7003	low	Progression of the disease	PD
Beus_73	16.1693	5.26996	7.92234	19.7223	low	Stable disease, Partial response or complete response	Non-PD
Beus_3	16.2511	4.38389	7.31013	19.7512	low	Stable disease, Partial response or complete response	Non-PD
Beus_51	16.2057	4.2225	7.34716	19.8355	low	Stable disease, Partial response or complete response	Non-PD
Beus_38	17.2403	6.54527	7.86724	19.9561	low	Stable disease, Partial response or complete response	Non-PD
Beus_22	16.4471	4.93344	7.79009	20.0619	low	Stable disease, Partial response or complete response	Non-PD
Beus_84	16.8753	6.20643	8.18667	20.0979	low	Progression of the disease	PD
Beus_25	18.5574	4.80539	5.66607	20.1992	low	Stable disease, Partial response or complete response	Non-PD
Beus_34	16.985	4.15882	6.89523	20.2022	low	Stable disease, Partial response or complete response	Non-PD
Beus_56	16.5871	3.85791	7.12275	20.2057	low	Stable disease, Partial response or complete response	Non-PD
Beus_57	15.9391	4.35108	8.1098	20.2086	low	Stable disease, Partial response or complete response	Non-PD
Beus_77	15.879	3.26209	7.50357	20.2249	low	Stable disease, Partial response or complete response	Non-PD
Beus_35	15.4212	3.93845	8.4491	20.2651	low	Stable disease, Partial response or complete response	Non-PD
Beus_53	16.6371	3.25302	6.79651	20.3043	low	Stable disease, Partial response or complete response	Non-PD
Beus_62	15.7825	3.83084	8.08064	20.3339	low	Stable disease, Partial response or complete response	Non-PD
Beus_44	17.1814	4.13821	6.88375	20.3916	low	Stable disease, Partial response or complete response	Non-PD
Beus_28	16.4723	4.43933	7.81678	20.3977	low	Stable disease, Partial response or complete response	Non-PD
Beus_32	16.251	4.36051	8.05476	20.451	low	Stable disease, Partial response or complete response	Non-PD
Beus_82	16.5703	4.67545	7.97021	20.4958	low	Stable disease, Partial response or complete response	Non-PD
Beus_75	15.6251	3.10468	7.97652	20.5092	high	Stable disease, Partial response or complete response	Non-PD
Beus_81	16.1106	2.91691	7.47856	20.6242	high	Stable disease, Partial response or complete response	Non-PD
Beus_46	15.9462	2.59104	7.48703	20.6639	high	Stable disease, Partial response or complete response	Non-PD
Beus_40	17.0055	4.4721	7.93138	20.9948	high	Stable disease, Partial response or complete response	Non-PD
Beus_16	16.9722	4.60561	8.12692	21.0656	high	Progression of the disease	PD
Beus_4	16.0832	3.20753	8.19934	21.0934	high	Stable disease, Partial response or complete response	Non-PD
Beus_83	17.2329	4.34721	7.75924	21.1265	high	Stable disease, Partial response or complete response	Non-PD
Beus_36	16.1488	4.1231	8.75437	21.1359	high	Stable disease, Partial response or complete response	Non-PD
Beus_63	16.6962	3.51264	7.94082	21.2648	high	Stable disease, Partial response or complete response	Non-PD
Beus_15	17.8207	5.01829	7.72934	21.2719	high	Stable disease, Partial response or complete response	Non-PD
Beus_33	18.7735	7.3667	8.27513	21.3227	high	Progression of the disease	PD
Beus_65	16.2694	3.75199	8.62168	21.3447	high	Stable disease, Partial response or complete response	Non-PD
Beus_61	17.004	3.4006	7.71243	21.4141	high	Stable disease, Partial response or complete response	Non-PD
Beus_55	16.4231	2.93699	8.05886	21.4466	high	Stable disease, Partial response or complete response	Non-PD
Beus_72	16.5458	4.32684	8.84121	21.4777	high	Progression of the disease	PD
Beus_1	17.563	4.24611	8.09976	21.8152	high	Stable disease, Partial response or complete response	Non-PD
Beus_30	16.5309	2.9021	8.35753	21.8453	high	Stable disease, Partial response or complete response	Non-PD
Beus_5	17.1969	3.19474	7.91303	21.9034	high	Stable disease, Partial response or complete response	Non-PD
Beus_60	16.7208	4.12832	9.09586	21.9953	high	Stable disease, Partial response or complete response	Non-PD
Beus_59	16.5624	0	6.67666	22.0123	high	Stable disease, Partial response or complete response	Non-PD
Beus_10	17.1562	3.88249	8.51307	22.0178	high	Stable disease, Partial response or complete response	Non-PD
Beus_79	16.7222	4.59331	9.4532	22.0558	high	Stable disease, Partial response or complete response	Non-PD
Beus_8	17.27	3.68636	8.47129	22.2023	high	Stable disease, Partial response or complete response	Non-PD
Beus_49	16.9393	3.01332	8.50462	22.3073	high	Stable disease, Partial response or complete response	Non-PD
Beus_18	17.2375	3.14009	8.35998	22.3859	high	Progression of the disease	PD
Beus_76	17.5525	4.33024	8.85226	22.4498	high	Progression of the disease	PD
Beus_54	17.0011	4.78843	9.77254	22.5038	high	Stable disease, Partial response or complete response	Non-PD
Beus_27	16.9342	4.89805	10.1792	22.7509	high	Stable disease, Partial response or complete response	Non-PD
Beus_42	17.4422	2.8047	8.35446	22.7717	high	Progression of the disease	PD
Beus_17	17.7662	5.41143	9.88561	22.9787	high	Stable disease, Partial response or complete response	Non-PD
Beus_20	16.4438	3.70876	10.2576	23.0446	high	Stable disease, Partial response or complete response	Non-PD
Beus_39	18.4763	5.27422	9.31331	23.2108	high	Progression of the disease	PD
Beus_29	17.6904	2.26738	8.31422	23.2844	high	Progression of the disease	PD
Beus_68	17.3266	3.11501	9.25333	23.3092	high	Progression of the disease	PD
Beus_11	16.6801	4.08404	10.6393	23.4046	high	Stable disease, Partial response or complete response	Non-PD
Beus_64	18.063	3.23327	8.7097	23.4445	high	Progression of the disease	PD
Beus_6	18.3713	2.50598	8.26474	23.7521	high	Stable disease, Partial response or complete response	Non-PD
The detailed information of KEGG analysis for the mRNAs targeted by miRNAs.
ID	Description	GeneRatio	BgRatio	pvalue	p.adjust	qvalue	geneID	Count
hsa05205	Proteoglycans in cancer	9/61	205/8113	1.95645e-05	0.00355707	0.00248933	RRAS2/IGF1R/PDCD4/PIK3R1/TIMP3/ARHGEF12/STAT3/FASLG/TIAM1	9
hsa04068	FoxO signaling pathway	7/61	131/8113	5.14833e-05	0.00355707	0.00248933	FOXO1/IGF1R/FOXO3/PIK3R1/SKP2/STAT3/FASLG	7
hsa04010	MAPK signaling pathway	10/61	294/8113	5.8633e-05	0.00355707	0.00248933	MEF2C/RRAS2/IGF1R/MAP2K3/DUSP8/FASLG/NTF3/IL1B/MAP3K1/RASGRP1	10
hsa04550	Signaling pathways regulating pluripotency of stem cells	7/61	143/8113	8.98785e-05	0.00408947	0.00286192	PAX6/RIF1/IGF1R/IL6ST/PIK3R1/STAT3/BMPR2	7
hsa04625	C-type lectin receptor signaling pathway	6/61	104/8113	0.000120408	0.00438287	0.00306725	RRAS2/NLRP3/PIK3R1/ARHGEF12/IL1B/IL12A	6
hsa04668	TNF signaling pathway	6/61	112/8113	0.00018121	0.00488196	0.00341652	PIK3R1/MAP2K3/IL1B/DNM1L/JAG1/CCL20	6
hsa05417	Lipid and atherosclerosis	8/61	215/8113	0.000187768	0.00488196	0.00341652	NLRP3/HSP90B1/PIK3R1/MAP2K3/STAT3/FASLG/IL1B/IL12A	8
hsa04936	Alcoholic liver disease	6/61	142/8113	0.000650901	0.014808	0.010363	FOXO1/FOXO3/MAP2K3/FASLG/IL1B/IL12A	6
hsa04933	AGE-RAGE signaling pathway in diabetic complications	5/61	100/8113	0.00088634	0.0179238	0.0125435	FOXO1/F3/PIK3R1/STAT3/IL1B	5
hsa04218	Cellular senescence	6/61	156/8113	0.00106521	0.0192784	0.0134915	FOXO1/RRAS2/FOXO3/PIK3R1/MAP2K3/HIPK3	6
hsa04213	Longevity regulating pathway - multiple species	4/61	62/8113	0.00116518	0.0192784	0.0134915	FOXO1/IGF1R/FOXO3/PIK3R1	4
hsa04014	Ras signaling pathway	7/61	232/8113	0.00167372	0.0253848	0.017765	RRAS2/IGF1R/PIK3R1/FASLG/TIAM1/NTF3/RASGRP1	7
hsa04722	Neurotrophin signaling pathway	5/61	119/8113	0.00192843	0.0260103	0.0182027	FOXO3/PIK3R1/FASLG/NTF3/MAP3K1	5
hsa04152	AMPK signaling pathway	5/61	120/8113	0.00200079	0.0260103	0.0182027	FOXO1/IGF1R/CFTR/FOXO3/PIK3R1	5
hsa05143	African trypanosomiasis	3/61	37/8113	0.00262004	0.0317898	0.0222473	FASLG/IL1B/IL12A	3
hsa01521	EGFR tyrosine kinase inhibitor resistance	4/61	79/8113	0.00285405	0.0324648	0.0227197	IGF1R/FOXO3/PIK3R1/STAT3	4
hsa04062	Chemokine signaling pathway	6/61	192/8113	0.00306041	0.0327644	0.0229294	FOXO3/PIK3R1/STAT3/TIAM1/CCL1/CCL20	6
hsa05135	Yersinia infection	5/61	137/8113	0.00355865	0.0332648	0.0232796	NLRP3/PIK3R1/MAP2K3/ARHGEF12/IL1B	5
hsa05162	Measles	5/61	139/8113	0.0037867	0.0332648	0.0232796	PIK3R1/STAT3/FASLG/IL1B/IL12A	5
hsa05418	Fluid shear stress and atherosclerosis	5/61	139/8113	0.0037867	0.0332648	0.0232796	MEF2C/HSP90B1/PIK3R1/BMPR2/IL1B	5
hsa04940	Type I diabetes mellitus	3/61	43/8113	0.00403052	0.0332648	0.0232796	FASLG/IL1B/IL12A	3
hsa04120	Ubiquitin mediated proteolysis	5/61	142/8113	0.00414822	0.0332648	0.0232796	CDC27/FBXW7/SKP2/WWP1/MAP3K1	5
hsa04211	Longevity regulating pathway	4/61	89/8113	0.00438657	0.0332648	0.0232796	FOXO1/IGF1R/FOXO3/PIK3R1	4
hsa05235	PD-L1 expression and PD-1 checkpoint pathway in cancer	4/61	89/8113	0.00438657	0.0332648	0.0232796	PIK3R1/MAP2K3/STAT3/RASGRP1	4
hsa05215	Prostate cancer	4/61	97/8113	0.00595386	0.0433441	0.0303333	FOXO1/HSP90B1/IGF1R/PIK3R1	4
hsa04060	Cytokine-cytokine receptor interaction	7/61	295/8113	0.00634885	0.0435698	0.0304913	IL6ST/FASLG/BMPR2/CCL1/IL1B/CCL20/IL12A	7
hsa04217	Necroptosis	5/61	159/8113	0.00667763	0.0435698	0.0304913	NLRP3/STAT3/FASLG/IL1B/DNM1L	5
hsa04914	Progesterone-mediated oocyte maturation	4/61	102/8113	0.0071022	0.0435698	0.0304913	IGF1R/CDC27/CPEB3/PIK3R1	4
hsa05142	Chagas disease	4/61	102/8113	0.0071022	0.0435698	0.0304913	PIK3R1/FASLG/IL1B/IL12A	4
hsa05161	Hepatitis B	5/61	162/8113	0.00721609	0.0435698	0.0304913	PIK3R1/MAP2K3/STAT3/FASLG/MAP3K1	5
hsa04620	Toll-like receptor signaling pathway	4/61	104/8113	0.00759983	0.0435698	0.0304913	PIK3R1/MAP2K3/IL1B/IL12A	4
hsa05171	Coronavirus disease - COVID-19	6/61	232/8113	0.00766062	0.0435698	0.0304913	NLRP3/IL6ST/PIK3R1/STAT3/IL1B/IL12A	6
hsa05206	MicroRNAs in cancer	7/61	310/8113	0.00825976	0.0455538	0.0318798	PDCD4/SPRY2/PIK3R1/TIMP3/STAT3/BMPR2/RECK	7
hsa05164	Influenza A	5/61	171/8113	0.00901328	0.0482476	0.0337649	NLRP3/PIK3R1/FASLG/IL1B/IL12A	5
