# Supplementary material for: A Novel Defined PANoptosis-Related miRNA Signature for Predicting the Prognosis and Immune Characteristics in Clear Cell Renal Cell Carcinoma: A miRNA Signature for the Prognosis of ccRCC
Source: Int J Mol Sci. 2023 May 28;24(11):9392. doi: 10.3390/ijms24119392 (PMC10253790; doi:10.3390/ijms24119392)
Supplement: Supplementary file 1 [file ijms-24-09392-s001.zip › Supplementary Table S6-GSE16441.xlsx]

## Sheet: Sheet1
Table S6.The DEMs between cancer and normal tissues.
ID	adj.P.Val	P.Value	logFC	miRNA_ID
A_25_P00010995	9.58e-14	3e-16	4.84471	hsa-miR-210
A_25_P00012265	7.55e-11	4.73e-13	-4.34928	hsa-miR-200c
A_25_P00012270	3.17e-07	2.98e-09	3.1449	hsa-miR-155
A_25_P00014608	3.3e-07	4.14e-09	2.44196	hsa-miR-34b*
A_25_P00012086	4.37e-07	6.85e-09	2.58706	hsa-miR-34a
A_25_P00010548	4.9e-07	9.22e-09	-4.71941	hsa-miR-141
A_25_P00010437	1.07e-05	2.36e-07	1.64802	hsa-miR-130b
A_25_P00013937	2.45e-05	6.13e-07	2.50503	hsa-miR-142-3p
A_25_P00014913	4.15e-05	1.31e-06	2.05882	hsa-miR-886-3p
A_25_P00010610	4.15e-05	1.41e-06	1.73059	hsa-miR-93
A_25_P00014844	4.15e-05	1.43e-06	2.49176	hsa-miR-142-5p
A_25_P00012692	6.11e-05	2.3e-06	-1.61471	hsa-miR-532-3p
A_25_P00010079	8.46e-05	3.45e-06	1.91853	hsa-miR-146a
A_25_P00013311	0.000217	9.51e-06	1.65136	hsa-miR-34a*
A_25_P00011011	0.000245	1.15e-05	-1.25705	hsa-miR-200a*
A_25_P00012133	0.000246	1.3e-05	1.95515	hsa-miR-224
A_25_P00012354	0.000246	1.31e-05	1.29206	hsa-miR-342-5p
A_25_P00010787	0.000301	1.7e-05	-1.33765	hsa-miR-564
A_25_P00013173	0.000603	3.59e-05	1.93379	hsa-miR-21*
A_25_P00014590	0.000669	4.2e-05	1.78785	hsa-miR-126*
A_25_P00012357	0.00067	4.48e-05	1.50941	hsa-miR-342-3p
A_25_P00010990	0.00067	4.67e-05	1.73647	hsa-miR-25
A_25_P00011102	0.00067	4.83e-05	1.52647	hsa-miR-15b
A_25_P00012304	0.00079	6.12e-05	1.28412	hsa-miR-361-3p
A_25_P00013893	0.00079	6.19e-05	-2.15886	hsa-miR-199b-5p
A_25_P00014257	0.000895	7.29e-05	1.44633	hsa-miR-590-5p
A_25_P00010433	0.000958	8.36e-05	2.22353	hsa-miR-106b
A_25_P00010975	0.000958	8.41e-05	3.12647	hsa-miR-21
A_25_P00011994	0.00123	0.000112	1.26944	hsa-miR-18a
A_25_P00012235	0.00144	0.000135	-0.96257	hsa-miR-149
A_25_P00010964	0.00155	0.000151	-1.86647	hsa-miR-133b
A_25_P00011017	0.00182	0.000184	-1.50147	hsa-miR-136
A_25_P00010214	0.00182	0.000188	-1.54142	hsa-miR-335
A_25_P00012090	0.00188	0.000215	1.06059	hsa-miR-181b
A_25_P00012077	0.00188	0.000217	1.25235	hsa-miR-7
A_25_P00014817	0.00188	0.000218	2.30412	hsa-miR-15a
A_25_P00012919	0.00188	0.000218	-0.72353	hsa-miR-874
A_25_P00012215	0.00214	0.000254	2.16882	hsa-miR-126
A_25_P00014887	0.00217	0.000265	-1.36863	hsa-miR-513a-5p
A_25_P00012317	0.00222	0.000278	-1.35352	hsa-miR-376c
A_25_P00014840	0.00241	0.00031	-1.39244	hsa-miR-124
A_25_P00013928	0.00245	0.000322	-1.57608	hsa-miR-135a
A_25_P00012823	0.00276	0.000372	0.91056	hsa-miR-629
A_25_P00010883	0.00285	0.000401	1.01593	hsa-miR-181a*
A_25_P00014818	0.00285	0.000407	2.11706	hsa-miR-16
A_25_P00012871	0.00285	0.000411	1.188	hsa-miR-454
A_25_P00010799	0.00291	0.000428	-1.06129	hsa-miR-663
A_25_P00012145	0.00313	0.000471	1.13706	hsa-let-7i
A_25_P00013358	0.0032	0.000492	-1.28	hsa-miR-200b*
A_25_P00012149	0.00331	0.000519	-1.62404	hsa-miR-1
A_25_P00014027	0.00345	0.000552	0.82176	hsa-miR-331-3p
A_25_P00012343	0.00377	0.000615	1.12741	hsa-miR-340
A_25_P00010125	0.00411	0.000683	-1.32657	hsa-miR-377
A_25_P00012258	0.00454	0.000769	1.75706	hsa-miR-193a-3p
A_25_P00015172	0.0049	0.000854	1.51588	hsa-miR-1260
A_25_P00012333	0.0049	0.000861	-0.86294	hsa-miR-378
A_25_P00012188	0.00505	0.000903	2.13301	hsa-miR-144
A_25_P00010998	0.00505	0.000924	1.28026	hsa-miR-19a
A_25_P00013318	0.00505	0.000943	0.86463	hsa-miR-181c*
A_25_P00013689	0.00505	0.00095	-0.94118
A_25_P00010276	0.00522	0.000998	-1.35341	hsa-miR-376a
A_25_P00013973	0.00552	0.00107	0.9834	hsa-miR-301a
A_25_P00010431	0.00553	0.00109	0.77529	hsa-miR-484
A_25_P00014832	0.00564	0.00115	0.93647	hsa-miR-181a
A_25_P00014821	0.00564	0.00115	1.79882	hsa-miR-27a
A_25_P00014861	0.00564	0.00117	-1.12689	hsa-miR-483-5p
A_25_P00012639	0.00569	0.00119	-1.12941	hsa-miR-501-3p
A_25_P00012107	0.00637	0.00138	-1.30176	hsa-miR-214
A_25_P00013546	0.00637	0.00138	0.94971	hsa-miR-340*
A_25_P00012809	0.00724	0.00159	1.05912	hsa-miR-625
A_25_P00013983	0.00724	0.00161	-1.14353	hsa-miR-362-5p
A_25_P00014796	0.00775	0.0018	-1.00814
A_25_P00013171	0.00775	0.0018	0.94069	hsa-miR-20a*
A_25_P00013335	0.00775	0.00181	-0.94311	hsa-miR-214*
A_25_P00014820	0.00775	0.00182	1.40235	hsa-miR-23a
A_25_P00010613	0.00816	0.00194	1.57059	hsa-miR-20a
A_25_P00014179	0.0084	0.00205	-1.21412	hsa-miR-532-5p
A_25_P00012246	0.0084	0.00207	-0.79824	hsa-miR-188-5p
A_25_P00015279	0.0084	0.00208	-1.06539	hsa-miR-664*
A_25_P00011096	0.00875	0.00219	-1.08727	hsa-miR-572
A_25_P00014853	0.00917	0.00233	-0.83453	hsa-miR-381
A_25_P00014160	0.00956	0.00249	-0.69446	hsa-miR-501-5p
A_25_P00014846	0.00956	0.0025	1.48941	hsa-miR-150
A_25_P00013941	0.00956	0.00252	-1.00235	hsa-miR-125a-3p
A_25_P00015142	0.0111	0.00296	-1.28882	hsa-miR-1246
A_25_P00012131	0.0122	0.00331	1.96118	hsa-miR-223
A_25_P00012176	0.0122	0.00337	0.96353	hsa-miR-140-3p
A_25_P00014053	0.0122	0.00338	1.08497	hsa-miR-452
A_25_P00015195	0.0124	0.00348	-0.73471	hsa-miR-1268
A_25_P00010288	0.0124	0.0035	1.25435	hsa-miR-181c
A_25_P00015124	0.0127	0.00362	-0.95932	hsa-miR-1300
A_25_P00012860	0.0128	0.0037	-0.82685	hsa-miR-671-5p
A_25_P00011668	0.0133	0.00389	0.63215
A_25_P00014182	0.0153	0.00451	0.99741	hsa-miR-455-5p
A_25_P00014342	0.016	0.00476	-0.77237	hsa-miR-654-3p
A_25_P00010953	0.0161	0.00485	-1.39588	hsa-miR-363
A_25_P00012239	0.0179	0.00545	1.28706	hsa-miR-185
A_25_P00013150	0.018	0.00554	0.84588	hsa-miR-17*
A_25_P00012447	0.0187	0.0058	2.47882	hsa-miR-451
A_25_P00014968	0.019	0.006	-0.97588	hsa-miR-513b
A_25_P00010403	0.019	0.00601	-0.89647	hsa-miR-638
A_25_P00013946	0.0194	0.0062	-0.82529	hsa-miR-127-3p
A_25_P00013930	0.0198	0.0064	1.48706	hsa-miR-140-5p
A_25_P00015282	0.0204	0.00664	0.77331
A_25_P00012038	0.0213	0.00701	1.13241	hsa-miR-101
A_25_P00010584	0.0215	0.00715	-0.86382	hsa-miR-154
A_25_P00010977	0.0228	0.00772	1.02529	hsa-miR-425
A_25_P00015204	0.0228	0.00773	1.57412	hsa-miR-1274a
A_25_P00013850	0.0247	0.00842	1.20235	hsa-miR-28-5p
A_25_P00012073	0.0248	0.00864	-0.68176	hsa-miR-139-3p
A_25_P00012001	0.0248	0.00871	1.19294	hsa-miR-26b
A_25_P00012139	0.0248	0.00872	-1.18353	hsa-miR-200b
A_25_P00012242	0.0286	0.0101	0.66871	hsa-miR-186
A_25_P00015302	0.0288	0.0103	-0.57412	hsa-miR-1915
A_25_P00013996	0.0304	0.011	0.90451	hsa-miR-374a
A_25_P00015231	0.0319	0.0116	1.40824	hsa-miR-1274b
A_25_P00013791	0.0319	0.0117	-0.65236
A_25_P00015265	0.0319	0.0118	1.55471	hsa-miR-720
A_25_P00012375	0.032	0.0119	0.91706	hsa-miR-151-5p
A_25_P00013295	0.0323	0.0122	0.77657	hsa-miR-7-1*
A_25_P00013423	0.0339	0.0129	1.46888	hsa-miR-144*
A_25_P00014215	0.0339	0.013	-1.08311	hsa-miR-551b
A_25_P00010677	0.035	0.0135	0.92118	hsa-miR-24
A_25_P00014860	0.039	0.0152	-1.40243	hsa-miR-429
A_25_P00012632	0.041	0.0161	-0.79824	hsa-miR-500
A_25_P00015043	0.0445	0.0176	0.91304	hsa-miR-1271
A_25_P00014819	0.0474	0.0189	0.98176	hsa-miR-17
A_25_P00013874	0.0501	0.0202	-1.30412	hsa-miR-199a-5p
A_25_P00014064	0.0501	0.0202	1.24941	hsa-miR-486-5p
A_25_P00010249	0.0522	0.0213	-0.55109	hsa-miR-630
A_25_P00012423	0.0543	0.0223	0.51059	hsa-miR-423-3p
A_25_P00014645	0.0549	0.0227	-0.81412	hsa-miR-500*
A_25_P00015270	0.0565	0.0235	0.60294	hsa-miR-320d
A_25_P00013287	0.0576	0.0246	-0.80353	hsa-miR-30c-2*
A_25_P00012325	0.0576	0.0247	-0.63656	hsa-miR-371-5p
A_25_P00013271	0.0576	0.0247	0.98883	hsa-miR-16-2*
A_25_P00010211	0.0576	0.0247	-1.01324	hsa-miR-218
A_25_P00011005	0.0587	0.0254	0.73706	hsa-miR-103
A_25_P00014885	0.0601	0.0264	0.73837	hsa-miR-503
A_25_P00012514	0.0601	0.0265	0.80329	hsa-miR-181d
A_25_P00014020	0.0601	0.0266	0.79	hsa-miR-151-3p
A_25_P00014163	0.0646	0.0288	-0.81882	hsa-miR-502-5p
A_25_P00013163	0.0693	0.0311	0.57189	hsa-miR-19b-1*
A_25_P00012418	0.0705	0.0318	0.51471	hsa-miR-423-5p
A_25_P00011954	0.0722	0.0328	0.52294	hsa-miR-769-5p
A_25_P00013301	0.0724	0.0332	-0.66443	hsa-miR-10a*
A_25_P00012063	0.073	0.0336	-1.08706	hsa-miR-199a-3p
A_25_P00010999	0.074	0.0343	1.38111	hsa-miR-19b
A_25_P00013087	0.0781	0.0365	-0.43765	hsa-miR-939
A_25_P00014915	0.0782	0.037	0.68065	hsa-miR-374b
A_25_P00012653	0.0782	0.0372	0.51706	hsa-miR-505
A_25_P00013313	0.0782	0.0373	0.63824	hsa-miR-181a-2*
A_25_P00013908	0.0782	0.0377	0.65218	hsa-miR-219-5p
A_25_P00012311	0.0782	0.0378	-0.90826	hsa-miR-362-3p
A_25_P00014621	0.0793	0.0385	-0.51941	hsa-miR-378*
A_25_P00010770	0.0806	0.0394	1.35	hsa-miR-195
A_25_P00014884	0.0806	0.0397	-0.75235	hsa-miR-502-3p
A_25_P00013404	0.0828	0.041	-0.60646	hsa-miR-135a*
A_25_P00014822	0.0835	0.0416	-0.90447	hsa-miR-31
A_25_P00012031	0.0851	0.0427	0.60059	hsa-miR-92a
A_25_P00013381	0.0861	0.0435	-0.59118	hsa-miR-30b*
A_25_P00013451	0.0865	0.0439	-0.58882	hsa-miR-150*
A_25_P00012126	0.0867	0.0443	0.67765	hsa-miR-222
A_25_P00012395	0.0869	0.0448	0.69559	hsa-miR-338-3p
A_25_P00015036	0.0869	0.045	0.53118	hsa-miR-320c
A_25_P00012430	0.0897	0.0467	0.69878	hsa-miR-18b
A_25_P00012253	0.0897	0.047	0.62676	hsa-miR-193a-5p
A_25_P00010399	0.0985	0.0519	-1.12118	hsa-miR-204
A_25_P00010615	0.0994	0.0527	0.89471	hsa-miR-20b
A_25_P00014864	0.1	0.0534	-0.51771	hsa-miR-202
A_25_P00015034	0.101	0.0542	0.49529	hsa-miR-320b
A_25_P00012818	0.104	0.0559	-0.36126	hsa-miR-628-3p
A_25_P00010829	0.108	0.0583	0.80168	hsa-miR-489
A_25_P00012411	0.127	0.0699	0.65588	hsa-miR-196b
A_25_P00014865	0.127	0.07	-0.43	hsa-miR-494
A_25_P00012382	0.127	0.0701	-0.79196	hsa-miR-135b
A_25_P00013050	0.128	0.0711	-0.61529	hsa-miR-923
A_25_P00014866	0.128	0.0713	0.85824	hsa-miR-497
A_25_P00014081	0.131	0.0734	0.87723	hsa-miR-146b-5p
A_25_P00011110	0.141	0.0801	1.08118	hsa-miR-424
A_25_P00014924	0.141	0.0803	-0.40625	hsa-miR-1225-3p
A_25_P00010440	0.146	0.0833	0.90176	hsa-miR-130a
A_25_P00010634	0.147	0.084	-0.50269	hsa-miR-584
A_25_P00010346	0.147	0.0848	-0.46631	hsa-miR-595
A_25_P00010836	0.151	0.0879	0.43235	hsa-miR-197
A_25_P00012508	0.151	0.0882	-0.47894	hsa-miR-495
A_25_P00014896	0.154	0.0902	-0.54353	hsa-miR-575
A_25_P00013306	0.154	0.0914	-0.53006	hsa-miR-10b*
A_25_P00013565	0.154	0.0921	-0.3831	hsa-miR-425*
A_25_P00012703	0.154	0.0923	0.51843	hsa-miR-545
A_25_P00015249	0.154	0.0926	0.55941	hsa-miR-1308
A_25_P00013419	0.154	0.0928	0.53013	hsa-miR-143*
A_25_P00010683	0.16	0.097	-0.55412	hsa-miR-30d
A_25_P00010072	0.163	0.0994	-0.48588	hsa-let-7c
A_25_P00011980	0.177	0.108	0.50882	hsa-let-7d
A_25_P00013608	0.177	0.109	0.40529	hsa-miR-505*
A_25_P00013291	0.18	0.111	-0.48017	hsa-miR-30d*
A_25_P00012987	0.181	0.112	0.37768	hsa-miR-744
A_25_P00015274	0.181	0.113	-0.31471	hsa-miR-1826
A_25_P00013487	0.199	0.125	-0.44765	hsa-miR-30c-1*
A_25_P00013824	0.199	0.126	-0.50076
A_25_P00013767	0.212	0.134	-0.3788
A_25_P00015148	0.214	0.136	-0.34284	hsa-miR-1249
A_25_P00010054	0.218	0.139	1.00824	hsa-miR-29b
A_25_P00013475	0.223	0.143	-0.34907	hsa-miR-194*
A_25_P00012231	0.224	0.145	-0.4073	hsa-miR-134
A_25_P00011069	0.232	0.151	0.46059	hsa-miR-107
A_25_P00012698	0.232	0.152	0.41294	hsa-miR-455-3p
A_25_P00015210	0.232	0.152	-0.35706	hsa-miR-1275
A_25_P00014977	0.232	0.153	0.41618	hsa-miR-101*
A_25_P00013130	0.234	0.155	-0.34034	hsa-let-7e*
A_25_P00010894	0.24	0.159	0.51882	hsa-miR-361-5p
A_25_P00014852	0.241	0.161	0.56176	hsa-miR-365
A_25_P00012788	0.242	0.162	-0.43743	hsa-miR-615-3p
A_25_P00012624	0.246	0.166	0.40542	hsa-miR-499-5p
A_25_P00014921	0.248	0.168	-0.38706	hsa-miR-1225-5p
A_25_P00012184	0.248	0.168	0.83235	hsa-miR-143
A_25_P00011724	0.26	0.177	-0.4245
A_25_P00012013	0.263	0.181	0.60471	hsa-miR-29a
A_25_P00010131	0.267	0.184	0.82706	hsa-miR-148a
A_25_P00013255	0.269	0.186	0.37529	hsa-miR-29b-1*
A_25_P00010089	0.269	0.187	0.48118	hsa-let-7f
A_25_P00014976	0.278	0.194	-0.53176	hsa-miR-30a*
A_25_P00012262	0.297	0.209	0.30294	hsa-miR-320a
A_25_P00014009	0.299	0.211	0.36145	hsa-miR-330-3p
A_25_P00012941	0.304	0.216	0.33949	hsa-miR-892b
A_25_P00010208	0.304	0.217	-0.64294	hsa-miR-200a
A_25_P00012022	0.307	0.219	0.27486	hsa-miR-32
A_25_P00012275	0.309	0.222	0.76412	hsa-miR-29c
A_25_P00010926	0.316	0.228	0.70412	hsa-miR-215
A_25_P00012161	0.322	0.234	0.50412	hsa-miR-128
A_25_P00015075	0.322	0.234	-0.43	hsa-miR-1202
A_25_P00012034	0.323	0.236	-0.60439	hsa-miR-96
A_25_P00012096	0.323	0.237	-0.37732	hsa-miR-183
A_25_P00010134	0.333	0.246	0.38588	hsa-miR-148b
A_25_P00010459	0.333	0.246	-0.63899	hsa-miR-660
A_25_P00012512	0.336	0.249	-0.44412	hsa-miR-193b
A_25_P00010980	0.343	0.256	-0.45	hsa-miR-125b
A_25_P00010869	0.345	0.258	0.66059	hsa-miR-192
A_25_P00010709	0.372	0.28	-0.21857	hsa-miR-512-3p
A_25_P00012142	0.377	0.285	0.35176	hsa-let-7g
A_25_P00010540	0.39	0.296	0.23647	hsa-miR-324-3p
A_25_P00011058	0.392	0.299	-0.32393	hsa-miR-598
A_25_P00015247	0.393	0.301	-0.39529	hsa-miR-1280
A_25_P00013465	0.397	0.306	0.21674	hsa-miR-195*
A_25_P00014906	0.397	0.307	-0.26059	hsa-miR-1224-5p
A_25_P00013243	0.397	0.307	-0.36317	hsa-miR-99a*
A_25_P00013374	0.398	0.309	-0.29063	hsa-miR-23b*
A_25_P00010226	0.414	0.323	-0.2925	hsa-miR-623
A_25_P00013208	0.438	0.343	-0.22382	hsa-miR-29a*
A_25_P00012833	0.465	0.366	-0.26235	hsa-miR-652
A_25_P00012196	0.47	0.372	0.31931	hsa-miR-152
A_25_P00013852	0.486	0.386	-0.39	hsa-miR-30a
A_25_P00015088	0.491	0.391	-0.25529	hsa-miR-1207-5p
A_25_P00010047	0.5	0.399	0.32824	hsa-miR-98
A_25_P00010854	0.507	0.407	0.17085	hsa-miR-212
A_25_P00013115	0.511	0.412	0.19647	hsa-let-7a*
A_25_P00014965	0.519	0.42	-0.18559	hsa-miR-1238
A_25_P00013883	0.523	0.425	-0.37294	hsa-miR-30c
A_25_P00014895	0.523	0.426	0.2	hsa-miR-574-3p
A_25_P00015305	0.545	0.446	-0.22445	hsa-miR-1914*
A_25_P00015059	0.558	0.459	0.16144	hsa-miR-1181
A_25_P00010204	0.58	0.478	0.28471	hsa-miR-22
A_25_P00012300	0.585	0.484	0.36706	hsa-miR-30e
A_25_P00010086	0.585	0.486	0.22059	hsa-let-7a
A_25_P00014953	0.592	0.494	-0.09588	hsa-miR-1234
A_25_P00012053	0.597	0.5	0.26471	hsa-miR-196a
A_25_P00010113	0.626	0.526	-0.19118	hsa-miR-487b
A_25_P00013090	0.663	0.559	0.15294	hsa-miR-940
A_25_P00010153	0.667	0.565	-0.15706	hsa-miR-324-5p
A_25_P00012070	0.685	0.582	-0.18059	hsa-miR-139-5p
A_25_P00014611	0.687	0.587	-0.21471	hsa-miR-30e*
A_25_P00010070	0.687	0.589	-0.14353	hsa-let-7b
A_25_P00015233	0.687	0.59	-0.08647	hsa-miR-1281
A_25_P00010470	0.692	0.596	-0.31176	hsa-miR-10a
A_25_P00011998	0.71	0.614	0.19765	hsa-miR-26a
A_25_P00011007	0.729	0.633	0.23824	hsa-miR-194
A_25_P00010588	0.742	0.646	0.17732	hsa-miR-132
A_25_P00011410	0.745	0.651	-0.10235	hsa-miR-766
A_25_P00010472	0.759	0.666	-0.23882	hsa-miR-99a
A_25_P00013427	0.764	0.673	0.14794	hsa-miR-145*
A_25_P00012405	0.772	0.682	0.09549	hsa-miR-339-3p
A_25_P00014532	0.776	0.688	-0.16271	hsa-miR-192*
A_25_P00011984	0.778	0.693	0.11529	hsa-let-7e
A_25_P00012006	0.779	0.696	0.14317	hsa-miR-28-3p
A_25_P00011854	0.788	0.706	0.07824
A_25_P00012027	0.792	0.712	0.11338	hsa-miR-33a
A_25_P00010690	0.797	0.719	-0.12529	hsa-miR-221
A_25_P00013400	0.797	0.722	-0.11035	hsa-miR-132*
A_25_P00012724	0.806	0.733	-0.08765	hsa-miR-574-5p
A_25_P00013433	0.817	0.745	-0.09711	hsa-miR-125b-2*
A_25_P00012192	0.817	0.748	-0.12647	hsa-miR-145
A_25_P00015107	0.817	0.751	-0.11058	hsa-miR-1290
A_25_P00012858	0.837	0.772	0.09941	hsa-miR-542-5p
A_25_P00012437	0.843	0.779	-0.10422	hsa-miR-450a
A_25_P00014898	0.866	0.804	-0.10921	hsa-miR-582-5p
A_25_P00014823	0.866	0.807	0.08647	hsa-miR-95
A_25_P00014837	0.867	0.81	0.08765	hsa-miR-27b
A_25_P00015252	0.867	0.818	-0.05662	hsa-miR-664
A_25_P00013754	0.867	0.818	-0.09941
A_25_P00013003	0.867	0.818	0.04346	hsa-miR-887
A_25_P00013922	0.868	0.821	0.10529	hsa-miR-30b
A_25_P00010474	0.881	0.837	0.11765	hsa-miR-100
A_25_P00015134	0.902	0.86	0.04168	hsa-miR-1305
A_25_P00014936	0.903	0.863	-0.02235	hsa-miR-1228
A_25_P00013345	0.903	0.866	-0.05088	hsa-miR-221*
A_25_P00012209	0.929	0.895	-0.03706	hsa-miR-125a-5p
A_25_P00013962	0.932	0.9	-0.03268	hsa-miR-190
A_25_P00013978	0.943	0.917	-0.01684	hsa-miR-296-5p
A_25_P00012082	0.943	0.919	-0.05647	hsa-miR-10b
A_25_P00014849	0.943	0.919	0.02882	hsa-miR-99b
A_25_P00013177	0.943	0.925	0.02782	hsa-miR-22*
A_25_P00013484	0.943	0.925	0.03	hsa-miR-29c*
A_25_P00012812	0.958	0.943	-0.01818	hsa-miR-628-5p
A_25_P00010262	0.985	0.973	-0.00564	hsa-miR-328
A_25_P00010881	0.985	0.977	0.01059	hsa-miR-23b
A_25_P00014494	0.985	0.979	0.00739	hsa-miR-24-1*
A_25_P00014904	0.994	0.992	0.00306	hsa-miR-542-3p
A_25_P00010532	0.994	0.994	0.00176	hsa-miR-432
