# Supplementary material for: A Novel Defined PANoptosis-Related miRNA Signature for Predicting the Prognosis and Immune Characteristics in Clear Cell Renal Cell Carcinoma: A miRNA Signature for the Prognosis of ccRCC
Source: Int J Mol Sci. 2023 May 28;24(11):9392. doi: 10.3390/ijms24119392 (PMC10253790; doi:10.3390/ijms24119392)
Supplement: Supplementary file 1 [file ijms-24-09392-s001.zip › Supplementary Table S7 -Ct source data.xlsx]

## Sheet: Sheet1
Table S7. The Ct source data of 26 paired ccRCC samples and adjacent normal samples from RT-qPCR
	No.1						No.2						No.3						No.4						No.5						No.6
	Normal			Tumor			Normal			Tumor			Normal			Tumor			Normal			Tumor			Normal			Tumor			Normal			Tumor
U6	12.23	12.26	12.24	10.92	10.71	10.84	11.22	11.16	11.07	11.57	11.47	11.73	15.15	15.13	14.98	11.6	11.63	11.56	12.94	12.96	12.91	12.6	12.53	12.74	13.68	13.71	14.1	11.61	11.56	11.5	12.94	13.11	12.99	11.31	11.2	11.02
hsa-miR-21-5p	13.8	13.77	13.74	11.47	11.49	11.59	13.88	13.89	13.87	12.17	12.18	12.22	16.54	16.24	16.17	13.51	13.52	13.58	13.14	13.1	13.17	11.62	11.61	11.62	14.8	14.83	14.87	13.31	13.32	13.35	14.95	14.92	14.87	16.45	16.31	16.29
hsa-miR-200a-5p	23.69	23.66	23.68	22.69	22.77	22.73	23.61	23.2	23.5	23.56	23.56	23.06	24.15	21.79	24.1	23.43	23.31	23.68	23.9	23.86	23.79	24.67	24.16	24.55	23.83	23.83	24.52	23.15	23.28	23.44	23.78	23.47	23.43	23.51	23.29	23.23
hsa-miR-223-3p	19.73	19.72	19.7	19.54	19.55	19.52	20.28	20.28	20.19	18.79	18.82	18.78	21.05	21.09	21.1	20.3	20.29	20.3	18.93	18.92	18.9	17.28	17.32	17.35	20.27	20.3	20.6	19.95	19.92	19.92	20.32	20.28	20.27	22.97	22.91	22.96
	No.7						No.8						No.9						No.10						No.11						No.12
	Normal			Tumor			Normal			Tumor			Normal			Tumor			Normal			Tumor			Normal			Tumor			Normal			Tumor
U6	14	14.09	13.95	15.04	14.92	15.02	15.02	15.02	15.21	12.83	12.99	12.82	15.76	15.64	15.68	11.77	11.64	11.67	11.72	11.81	11.7	12.54	12.55	12.62	14.31	14.14	14.18	11.97	11.85	11.89	15.22	15.07	15.16	11.59	11.53	11.53
hsa-miR-21-5p	14	14	13.9	12.96	12.91	12.91	16.73	16.74	16.84	13.47	13.49	13.45	16.52	16.53	16.48	12.86	12.88	12.88	15.06	15.04	15.09	11.84	11.89	11.9	16.75	16.74	16.68	15.68	15.83	15.65	15.24	15.34	15.17	12.31	12.33	12.32
hsa-miR-200a-5p	24.05	23.81	23.62	25.08	25.06	24.83	24	23.77	24.22	25.15	24.84	25.13	24.43	24.11	24.03	24.52	23.73	23.71	22.83	23.54	23.55	23.26	23.86	23.48	24.09	23.98	24.02	24.49	24.81	24.78	23.89	23.75	23.9	22.63	22.6	22.56
hsa-miR-223-3p	20.1	20.02	19.97	19.86	19.86	19.84	21.57	21.5	21.69	19.94	19.97	19.98	21.15	21.14	21.08	20.67	20.54	20.49	20.54	20.55	20.58	15.76	15.77	15.76	21.77	21.74	21.8	20.15	20.12	20.19	20.74	20.75	21	20.45	20.48	20.28
	No.13						No.14						No.15						No.16						No.17						No.18
	Normal			Tumor			Normal			Tumor			Normal			Tumor			Normal			Tumor			Normal			Tumor			Normal			Tumor
U6	12.74	12.71	12.77	12.14	12.06	12.02	10.83	10.89	10.76	11.96	11.49	11.5	12.93	12.82	12.76	10.58	10.45	10.51	12.71	12.8	12.71	12.69	12.62	12.64	12.75	12.79	12.72	11.33	11.17	11.09	14.16	14.09	14	11.86	11.81	11.74
hsa-miR-21-5p	15.68	15.68	15.71	12.58	12.58	12.61	14.48	14.55	14.53	12.7	12.67	12.68	15.48	15.52	15.5	12.64	12.66	12.89	16.02	16.07	15.97	13.8	13.84	13.8	15.85	16	15.71	15.94	15.99	16.03	15.69	15.73	15.69	12.47	12.33	12.5
hsa-miR-200a-5p	23.81	23.79	23.78	23.21	23.16	23.44	23.14	23.15	23.42	23.52	23.53	23.75	23.74	23.65	23.65	23.32	23.08	22.87	24.51	24.15	24.29	25.26	24.44	24.34	24	23.91	24.1	23.57	23.84	23.6	24.18	24.55	23.89	24.54	23.59	23.55
hsa-miR-223-3p	21.6	21.65	21.63	19.34	19.44	19.36	19.9	19.96	19.93	19.85	19.87	19.86	20.87	20.85	20.88	19.83	19.79	19.81	20.79	20.84	20.89	19.34	19.22	19.23	21.63	21.66	21.7	21.02	21.13	21.13	21.32	21.49	21.47	19.55	19.49	19.52
	No.19						No.20						No.21						No.22						No.23						No.24
	Normal			Tumor			Normal			Tumor			Normal			Tumor			Normal			Tumor			Normal			Tumor			Normal			Tumor
U6	12.34	11.95	12.03	11.56	11.57	11.49	11.65	11.66	11.63	10.92	10.83	10.81	13.7	13.67	13.67	11.82	11.75	11.67	12.34	12.33	12.3	13.06	12.96	12.97	13.98	14.01	13.95	12.67	12.65	12.55	11.96	11.89	11.86	12.43	12.26	12.21
hsa-miR-21-5p	14.45	14.34	14.28	16.46	16.48	16.35	12.89	12.89	12.78	12.5	12.49	12.51	12.1	12.1	12.09	11.18	11.2	11.06	14.29	14.23	14.24	10.97	10.98	11.04	14.52	14.48	14.47	11.62	11.64	11.68	12.57	12.54	12.54	12.06	12.08	12.03
hsa-miR-200a-5p	25.18	25.15	25.24	25.9	26.04	25.94	24.9	24.83	24.94	25.11	24.95	24.82	25.26	25.26	25.22	24.75	25.19	24.92	25.12	24.97	25.13	26.99	26.99	27.02	25.11	25.19	25.34	25.25	25.48	25.31	25.51	25.53	25.46	24.46	24.31	24.25
hsa-miR-223-3p	22	22.04	22.03	22.25	22.3	22.27	18.97	19.06	19.02	20.17	20.15	20.2	19.74	19.69	19.74	20.67	20.71	20.73	21.31	21.26	21.28	19.99	20.05	20.01	21.68	21.65	21.8	21.54	21.51	21.53	19.51	19.49	19.48	21.94	21.93	21.97
	No.25						No.26
	Normal			Tumor			Normal			Tumor
U6	11.26	11.21	11.2	14.94	14.88	14.86	10.9	10.87	10.86	12.98	12.97	12.94
hsa-miR-21-5p	13.79	13.83	13.84	12.77	12.76	12.82	13.77	13.8	13.71	13.16	13.12	13.22
hsa-miR-200a-5p	24.86	25.1	25.11	26.14	26.07	26.04	24.22	24.27	24.49	26.53	26.6	26.1
hsa-miR-223-3p	20.95	20.97	21.05	19.07	19.03	19.19	20.62	20.63	20.64	18.93	18.94	18.95
