# Supplementary material for: A Novel Defined PANoptosis-Related miRNA Signature for Predicting the Prognosis and Immune Characteristics in Clear Cell Renal Cell Carcinoma: A miRNA Signature for the Prognosis of ccRCC
Source: Int J Mol Sci. 2023 May 28;24(11):9392. doi: 10.3390/ijms24119392 (PMC10253790; doi:10.3390/ijms24119392)
Supplement: Supplementary file 1 [file ijms-24-09392-s001.zip › Supplementary Table S8-Patients' clinical information.xlsx]

## Sheet: Sheet1
Table S8. Patients' clinical information.
Number	Gender	age	tumor size(cm)	site
RCC-1	women	52	6.5×6×5	right kidney
RCC-2	men	56	3.5×3×3	left kidney
RCC-3	women	73	5×5×4	left kidney
RCC-4	men	55	5×4×4	left kidney
RCC-5	men	59	5.5×5×5	left kidney
RCC-6	men	69	4.5×4×4	right kidney
RCC-7	men	72	10×6×5	left kidney
RCC-8	men	59	15×9×6.5	left kidney
RCC-9	men	63	7×5×3.5	left kidney
RCC-10	women	52	7×7×6	left kidney
RCC-11	men	67	2.8×2.5×2.5	right kidney
RCC-12	men	66	8×8×7	right kidney
RCC-13	women	57	8×7×5.5	left kidney
RCC-14	men	57	12×8.5×7	right kidney
RCC-15	men	61	7×5×5	right kidney
RCC-16	women	79	3×3×2.5	left kidney
RCC-17	women	49	1.2×1×0.8	left kidney
RCC-18	women	72	6×5.5×5	left kidney
RCC-19	women	64	3×3×3	left kidney
RCC-20	men	38	2.5×2×2	left kidney
RCC-21	men	58	4.5×4×3	left kidney
RCC-22	women	61	5×4.5×4	right kidney
RCC-23	men	60	9×8×6	right kidney
RCC-24	men	55	4×3.5×3.5	right kidney
RCC-25	men	75	4×3.5×3	left kidney
RCC-26	women	63	3.5×2.5×2	left kidney
