# Supplementary material for: A Novel Defined PANoptosis-Related miRNA Signature for Predicting the Prognosis and Immune Characteristics in Clear Cell Renal Cell Carcinoma: A miRNA Signature for the Prognosis of ccRCC
Source: Int J Mol Sci. 2023 May 28;24(11):9392. doi: 10.3390/ijms24119392 (PMC10253790; doi:10.3390/ijms24119392)
Supplement: Supplementary file 1 [file ijms-24-09392-s001.zip › Supplementary Table S9-Targeted mRNAs.xlsx]

## Sheet: Sheet1
Table S9. The mRNAs targeted by miRNAs.
The mRNAs targeted by hsa-miR-21-5p					The mRNAs targeted by hsa-miR-200a-5p					The mRNAs targeted by hsa-miR-223-3p
miRDB	miRTarBase	TargetScan	Intersection		miRDB	miRTarBase	TargetScan	Intersection		miRDB	miRTarBase	TargetScan	Intersection
MBNL3	IGF1R	CPEB4	SLMAP		ZNF763	GRPEL2	AAED1	ZNF254		C8orf22	MSMO1	AL031663.2	POLR3G
MCMDC2	RECK	DDX20	LCORL		ZNF493	C11orf74	A1CF	THAP5		CAB39	ZNF365	ARPC1A	EPB41L3
MED21	ENAH	CORO2A	NFIA		ZNF557	FCHO2	A4GNT	ZNF675		CBFB	STMN1	ATG12	FOXO1
MED28	EPHA4	DTX3L	ATXN10		ZNF675	C11orf74	AADAC	FOXC1		CBX5	SNX24	ATP2B4	PAX6
MBNL1	RNF111	COTL1	PDCD4		ZSCAN32	CTNNB1	AADACL3			CCDC96	RRAS2	ASPN	MEF2C
NCOA2	PRRC1	SF3A1	FBXO11		ZNF770	ZNF675	ABI2			CCKBR	SLC12A7	APOL3	SMARCD1
NFIA	NT5C2	COX15	CPEB3		ZNF85	ZNF431	AAK1			CDC27	ZEB1	CHD2	RRAS2
NFIB	PIAS3	EDNRB	EPHA4		ZNF91	PLEKHG7	ABCA5			CDH11	TWF1	MPPE1	PHF19
NIPAL2	RECK	SEC22A	SPRY2		UBQLN1	ZNF90	ABCB11			CDK17	RANGAP1	AC006455.1	PTBP2
NKIRAS1	TMEM2	SCUBE3	MTMR12		UBQLN2	SKIL	ABCB5			CEP72	CHMP2B	MIA3	ZNF365
NPPB	AGO2	DDHD1	SCRN1		UBR3	CDCA4	ABCB7			CFTR	RRAS2	PROB1	SP3
NTF3	SAR1A	COQ10B	BCL7A		USP22	PMEPA1	ABCD2			CLDN8	IGF1R	PROSER2	NLRP3
OLFM3	TGFBR3	SELT	RMND5A		USP53	CKS2	ABCD3			C6orf136	STAT5A	ACP6	LMO2
OSR1	RNF103	SDAD1	CBX4		VSIG10	FOXC1	ABCG1			CLSTN1	SP1	ACOX3	RHOB
PAG1	SAR1A	CREG2	ATP2B4		WNK1	FOXC1	ABCG8			CMPK1	SECISBP2L	AMFR	HSP90B1
PAIP2B	PDCD4	CPLX4	PAN3		ZAK	XBP1P1	ABHD13			CNEP1R1	NAMPT	CEP57L1	NFIA
PAN3	PDCD4	EIF1	MTPN		ZBTB41	MDM4	ABHD15			CNOT6L	CACNG8	HELZ2	CYB5A
PBRM1	PIK3C2A	CRHR2	ESYT2		ZBTB6	GRHL1	ABHD2			CNTN5	CDS1	ASH2L	RIF1
PCBP1	RECK	SEMA3C	PIK3R1		ZC3H12C	SRXN1	AC079210.1			CREBRF	RRAS2	FOXA3	IGF1R
PCBP2	TNS3	CRTAM	CALD1		ZNF254	ZNF639	AC093677.1			CREBZF	PRRC2C	CLIC5	IL6ST
PCSK6	NAA50	CPE	JPH1		ZNF367	ZNF99	AC104472.1			CRIM1	BAG2	PROX1	CFTR
PDCD4	FBXO11	COX17	MAP2K3		ZNF396	CLIP1	AC107021.1			CTSV	MEF2C	MPP7	F3
PDHA1	STAG2	COG6	DUSP8		ZNF420	CPS1	ACACA			CXXC4	E2F1	CLDND1	FOXO3
PELI1	ACBD5	CTSV	MEF2C		ZNF440	OLA1	ACAD8			CYB5A	STMN1	ARNTL2	TOX
PER2	RECK	DTWD2	TIMP3		ADI1	CLIP1	ACADL			CYBRD1	FOXO1	ARHGEF7	PRDM1
PFKM	RECK	CYP2C8	STAG2		ADNP2	APOL6	ACADSB			DBT	RHOB	HEMK1	ECT2
PGRMC2	EDRF1	CYP2C9	ARHGEF12		AFF3	PPA1	ACBD3			DCAF12	HEXIM1	ATG10	CDC27
PHF14	ZNF532	DTX4	YOD1		AHR	ALDOA	ACBD7			DENND5B	WASL	AL009178.1	FBXW7
PHF6	RECK	CRIM1	PGRMC2		ALX4	ZNF431	ACER3			DERL1	LATS2	AC007390.5	TWF1
PIK3R1	PTEN	SEMA3G	SKP2		AMMECR1	RGL2	ACKR3			DTNA	SLC7A5	CNNM4	2022-09-02
PIKFYVE	OSR1	CPM	KBTBD6		ARC	PTEN	ACKR4			DUSP10	MKNK2	ADPRM
PITX2	RECK	CRLS1	PAG1		ARHGEF38	ZNF254	ACP6			EBF2	MKNK2	C1orf85
PJA2	GP5	CPNE4	RNF103		ARL13B	SOX17	ACSL1			EBNA1BP2	IL6ST	NPY4R
PLAG1	FRS2	CREBBP	STAT3		ARL5B	SOX17	ACSL3			ECT2	IGF1R	ARNT2
PLEKHA1	FBXL13	COG3	PELI1		ARNTL2	STAR	ACSL4			EPB41L3	NOVA2	HEPH
PM20D2	AHSA2	CPB1	PRICKLE2		ATAD2	ZNF138	ACSL5			EPHA3	ITGB1	ATF6
PPP1R3A	PIGX	COPZ2	FASLG		ATG10	ZNF138	ACTL6A			ERO1B	RRAS2	AC007040.11
PPP1R3B	NTF3	COQ10A	EDIL3		ATL3	CYP4F11	ACTR3			F3	FBXW7	CNNM3
PRDM11	PTEN	SEC14L4	BMPR2		ATP6V0A2	CYP4F11	ACVR1C			FAM120C	FOXO1	NUTM2G
PRICKLE2	PPIF	CR1	CDK2AP1		ATP8B4	ZMAT4	ACVR2B			FAM13C	CARM1	AKT3
PRPF39	B3GNT5	CSTF2	MBNL1		BEST3	CS	ADAM10			FAM199X	HAX1	CNNM2
PRR5L	SPPL3	CPEB3	EPM2A		BICRA	METTL7A	ADAM22			FAM46A	LMO2	ADPRHL1
PRRG1	RECK	CYP4B1	MON2		BTBD1	ATAD5	ADAM28			FAM60A	MSMO1	CD58
PTPN14	TOPORS	SEMA3E	TPRG1L		BTBD7	COBLL1	ADAM9			FAM98A	F3	MAP4K2
PTPN20	BTBD7	SDC2	UBR3		C8orf34	PLAG1	ADAMTS18			FBXO8	HSP90B1	ACOX1
PTPN4	ATMIN	CTAGE1	FUBP1		CABP5	BICRA	ADAMTS5			FBXW7	F3	ANO5
RALGPS2	PRPF39	CRAMP1L	TIAM1		CD2BP2	IL12RB2	ABL2			FEZ2	F3	ANO4
RASGRP1	AGO2	DLX2	PRPF39		CD36	WNT16	ABRACL			FGF2	F3	ATF7IP
RBPJ	AGO2	SEL1L	SEC63		CDC73	ZNF117	ABT1			FKBP5	RRAS2	ARRDC2
RECK	PLEKHA2	CPD	PCBP1		CHD7	ZNF117	AC005003.1			FOXO1	TAL1	ARSK
RIT1	PIK3R1	CTSE	AGO2		CHL1	UHMK1	AC006455.1			FOXO3	ECT2	NUTM2F
RMND5A	RASA1	EIF4B	PTPN14		CKAP2	HHIP	AC007040.11			G0S2	C9orf40	ASPH
RNF103	ACBD5	DRD5	HIPK3		CNR1	SOD2	AC008132.1			CLEC14A	LMO2	CLGN
RNF182	PIAS3	RWDD3	WWP1		COPS8	CEBPG	AC008964.1			GAN	C9orf40	CLIC4
RNF2	FBXL2	DDX17	GLCCI1		CRIM1	ZNF99	AC011294.3			GDPD1	LATS2	CD5
RTKN2	PIGN	RYK	SASH1		CRLF3	IGF2BP1	AC012123.1			GPR171	CDK2	AP005482.1
SAMD9	SATB1	CRB1	RALGPS2		CST9	SLC5A8	AC022532.1			GPR85	ZBTB18	AP1G1
SASH1	RECK	EIF1AD	NTF3		CTSV	WWTR1	AC027763.2			GPX8	POTEG	CNKSR2
SATB1	DTX3L	S100A2	SUZ12		CWH43	CLIP1	AEBP2			GRM6	ZNF460	AC011897.1
SC5D	PTEN	CTNNA1	CCL1		CYP4F3	CLIP1	AEN			GTPBP8	GPATCH8	ARSJ
SCML2	PTEN	SEC61A2	IL1B		DCAF10	OTX1	AF196779.12			HARBI1	SPPL2A	BCL11B
SCRN1	PTEN	CREBZF	DNM1L		DICER1	THAP5	AFAP1			HAUS6	TMEM64	AC026310.1
SEC63	PAG1	CREB5	TESK2		DLK2	KLF10	AFAP1L1			HCFC2	FBXW7	ACP2
SGO1	COX2	CREBRF	LRRC57		DMP1	SUB1	AFF1			HIKESHI	FBXW7	IL36RN
SKI	MEIS1	CYP26B1	SATB1		DNAJC27	YAE1D1	AFF2			HOOK1	STMN1	CLDN8
SKP2	PTGFR	COA5	AP1AR		EFR3A		AFF3			HSP90B1	C9orf40	NUTM2B
SLC30A10	PDCD4	SFRP5	PM20D2		EID1		AFG3L2			IGF1R	PDZD8	CLN3
SLC35F5	SPRY2	SCYL2	JAG1		EIF1AX		AGBL1			IL6ST	LMO2	AC026703.1
SLC5A7	RRAGC	DEFB118	PBRM1		EIF4ENIF1		AGBL3			INHBB	PHF19	NXPE3
SLC8A3	C15orf52	RYR2	ELOVL7		ENKUR		AGBL4			INPP4A	ATM	ATP10D
SLMAP	HMGB3	CTDSPL	SMAD7		ENOPH1		AGGF1			INPP5B	FOXO3	MIB1
SMAD7	TP63	COL13A1	CCL20		EPHA5		AGL			KAT6A	CDC27	CNN3
SMCO3	FBXL13	CYR61	PLEKHA1		EPM2AIP1		AGO1			KBTBD6	TMEM67	HPS6
SNCAIP	TGFBR3	CYSLTR1	PER2		ETFDH		AGO2			KDM4E	IL6ST	CLDN22
SOS2	HIC2	CREBL2	MAP3K1		ETNK1		AGO3			KHDRBS1	PARP1	ARSB
SOX6	SMC1A	CPT2	IL12A		FAM102B		AGO4			KIAA1468	SINHCAF	PRRC2C
SPDYA	VPS26A	COBL	DDX55		FAM160A1		AGPAT5			KIAA1549L	IGF1R	CLDN16
SPEF2	FASLG	EHD1	KRIT1		FAM199X		AGTR1			KIAA1841	ABCB1	AEBP2
SPOCK1	ICOSLG	CSTB	RASGRP1		FAM208A		AHCYL1			KPNA3	STMN1	ARHGEF38
SPRY1	PPIF	CSTF1	NFIB		FAM208B		AHR			LACC1	PAX4	AMER2
SPRY2	SLMAP	SEC14L5	CEP97		FGF13		AIDA			LCORL	RHOB	AMER1
SRI	GLG1	EHHADH	FAM46A		FLRT3		AIG1			LMO2	POLR3G	MPP6
STAG2	GTF2A1	COIL	OSR1		FLVCR2		AIM1			LOC401052	RHOB	CLASP1
STAT3	RECK	SDC1	RECK		FOXC1		AJAP1			LRCH1	LATS2	ARID5B
STK40	ZBTB38	DMXL2	ZNF367		FOXD1		AK2			LRIG1	F3	ARPC5L
SUZ12	TLR3	DAPP1	MSH2		FZD1		AK3			LRRC19	SLC7A5	AP4E1
SYT15	WWP1	DDB1	NAA30		GDAP1		ADAT2			LYZL6	SLC7A5	ACSL3
TAGAP	FBXO11	COL19A1	TGFBI		GLUL		ADD2			44630	SLC7A5	ARL4D
TESK2	PSMD9	CREB1			GOLGA7B		ADH1B			44623	MTRF1L	MICALL1
TGFBI	RMND5A	CPSF7			GPHA2		ADH5			MEF2C	SYNGR2	MRPL10
THRB	MOXD1	RUSC2			GXYLT1		ADI1			MEF2D	PAX6	CISD1
TIAM1	MBNL1	EBF3			HAPLN1		ADK			MINDY3	FABP7	AC021218.2
TIMP3	SERPINI1	SCML1			HAUS6		ADNP			GALNT18	SCARB1	ATAD1
TPRG1L	UGGT1	SCML2			HCFC2		ADNP2			ABCD4	NSUN3	ANXA6
TRAPPC8	MORC3	CORO1C			HMGB1		ADO			ABI2	RHOB	PROSER1
UBE2D1	UBR5	SCN1A			HMGCS1		ADPGK			ACSL3	ARL8B	AHSA2
UBE2D3	DCAF8	COMMD2			HMP19		ADRBK2			ACTR2	POTEG	ARMC8
UBE4A	PTPN3	SCN4B			HNRNPR		ADSL			ACVR2A	STAT1	AL161915.1
UBR3	TCF21	CYBRD1			HOXA10		AL583828.1			ADCY7	POTEM	ADCYAP1
UNC80	HECTD1	SCN8A			HPDL		ALCAM			AK2	POTEM	AC135983.2
USP15	ATF2	RUNX1			HTR2C		ALDH1L2			ALCAM	MEF2C	ARPP19
USP53	EXOC5	COX7A2L			IFT52		ALDOB			ANAPC10	PRDM1	PAWR
VCL	BTG2	RUSC1			IL1RAP		ALG10			ANKRD10	PRDM1	CIT
VSNL1	ABCB1	COA4			INSIG2		ALG10B			ANKRD17	ARTN	AC016559.1
WTH3DI	WDR7	DSTN			IRF2BP2		ALG5			ANKRD40	FBXW7	MID1
WWP1	FAM126B	CPA1			ITCH		ALG6			ANKS1B	TRPV2	AP4M1
XKR6	E2F3	DKK2			KCNE3		ALG8			ARHGEF38	PTBP2	MID1IP1
YAP1	PHF20L1	CTTN			KCNS3		ALG9			ARID1A	NMNAT2	ARTN
YOD1	ATF7IP	CYP2U1			KIAA0355		ALKBH1			ARL13B	NMNAT2	APBA2
ZBTB41	MED9	SCN3A			KIAA1217		ALOX5AP			ARMC1	NFIA	NXN
ZFP36L2	SOX2	COL12A1			KLF6		ALPK1			ARMCX1	NFIA	CLEC2L
ZNF367	HNRNPK	DLGAP1			KLF9		ALX1			ARRDC3	RIF1	MICA
ZNF449	GP5	DLGAP2			KLHL24		ALX4			ATG7	NFIA	ARL13B
ZNF527	TP53BP2	DLGAP5			KMT2E		AMACR			ATP10D	IGF1R	AGAP1
ZNF680	RHO	HHIP			LCOR		AMDHD1			ATP1B1	CYB5A	ARRDC3
ZNF704	RASA1	SDC3			LIMCH1		AMER2			ATP7A	SMARCD1	AC024257.1
ZSWIM6	DAXX	CPT1C			LMO7DN		AMIGO1			AUTS2	CHUK	NUS1
MEF2C	RASA1	CPSF6			LMTK2		AMMECR1			BET1L	SESN3	METTL20
MON2	SEMA5A	DMRT3			LOC389831		AMPD3			BRMS1L	RRAS2	CEACAM7
MRPL9	TICAM2	EHD3			LRRC57		AMPH			C18orf54	44806	AC005609.1
MSH2	APC	DCUN1D3			LRRC8B		ANGPT2			PHF20L1	NFIX	ASH1L
MTMR12	SLMAP	RTN4			MAPK8		ANGPTL1			PHIP	LIF	AC006372.1
MTPN	PURA	CPEB2			MBNL1		ANGPTL3			PKN2	SP3	MFAP5
MYO5B	SOCS4	CPVL			MCC		ANK2			PKNOX1	LGALS8	AGO3
N4BP2L1	YOD1	EID3			MCUR1		ANKDD1B			PLEKHH1	CAPRIN1	ANKRD9
NAA30	LIMCH1	DDAH2			MFAP3L		ANKFY1			POLR3G	SLC2A4	ADRBK2
ABAT	FMOD	HINT2			MIA2		ANKH			PRDM1	HSP90B1	CNIH1
ADCY2	TPM1	CR2			MIER3		ANKIB1			PRKCE	MYL9	AC010336.1
ADGRG2	STAT3	DNAAF2			MIGA1		ANKMY1			PRSS57	STAT3	CLMN
AGO2	ESYT2	DNAH3			MOBP		ANKRD10			PTBP2	SEMA3A	AC004899.1
AKAP12	MYEF2	CREB3L2			MSTN		ANKRD12			PTPN2	NLRP3	AC012215.1
AKAP6	FRS2	SECISBP2L			NAMPT		ANKRD13A			RAB8B	MAFB	ADIPOR2
ALX1	TGFBR2	SEC62			NCF2		ANKRD13C			RABGAP1L	CCL3	MPZL2
ALX4	AKT2	EIF4E1B			NDFIP1		ANKRD17			RALGPS2	TOX	ARMC1
ANGPTL5	IL1B	SEMA3A			NFIA		ANKRD22			RAP1GAP2	IL6	AIDA
ANKS1B	C15orf52	EIF4EBP2			NOVA1		ANKRD32			RAP2A	CXCL2	MRC1
ANXA1	FGF12	EIF4ENIF1			NPHP3		ANKRD34C			RASA1	CFTR	AC069547.1
AP1AR	NR2C2	CRK			NR4A1		ANKRD36			RASSF6	TP53	AC079210.1
APH1B	C15orf52	DNAJB9			NRBF2		ANKRD40			RBM20	ZBTB18	AC007952.5
ARHGAP24	FANCI	EIF5B			NSD2		ANKRD44			RBPJ	MDM2	AP2B1
ARHGAP32	C15orf52	SEMA4D			ORC2		ANKRD45			RBSN	FBXW7	AP3B1
ARHGEF12	IL12A	CRTAP			OTUD6B		ANKRD49			RCN2	EPB41L3	AC009365.3
ARL1	IL12A	SEMA6A			PAFAH1B1		ANKRD52			RERG	SPPL2A	ARL5A
ARMCX1	SFXN1	SCRG1			PAPOLG		ANO1			RHOB		AC132186.1
ASPN	BTG2	COX7C			PATJ		ANP32E			RIBC1		GTSF1
ATP2B4	FOXO1	DDX6			PAX6		ANTXR2			RIF1		ANKRD13C
ATRNL1	SPRY2	DTHD1			PHTF2		ANXA7			RILPL1		AES
ATXN10	TIMP3	DLAT			PIGA		AP000322.54			RNF14		MIER3
B3GAT2	DCP1A	DECR1			PITPNB		AP000708.1			RNF34		CLN5
BBS12	SPRY2	SAMD8			PITPNM3		AP000889.3			RPS6KB1		ARVCF
BCL7A	SPRY2	DLG3			PKP2		AP001652.1			RRAS2		AKAP11
BEST3	BDH2	SAMSN1			PLPP3		AP005482.1			RUBCN		PTCH1
BMP3	NETO2	DENND5A			PPM1E		AP1AR			RUBCNL		AGGF1
BMPR2	E2F1	CSMD1			PPRC1		AP1S2			RWDD4		ACER2
C11orf70	DCAF10	2022-09-04			PRDM6		AP3B1			SACS		ARRB1
CALD1	E2F1	2022-09-06			PRPS2		AP3B2			SCAF8		CEP68
CASKIN1	LRRFIP1	SDHAF2			PTPN4		AP3M1			SCN1A		IL36G
CATSPERE	DYNC1LI2	CSNK1A1			RAB11B		AP4B1			SCN2A		HSPA4L
CBX4	ZYG11B	CPS1			RAB1A		AP4E1			SCN3A		APLF
CCDC121	NAV3	DCUN1D1			RAB22A		AP5B1			44814		APOC3
CCL1	PELI1	SDK1			RAB6C		AP5M1			44806		APOBEC4
CCL20	BCL10	EHF			RANBP3		APAF1			44810		AKT1
CDK2AP1	CEBPB	SEC24A			RBPJ		APBA1			44812		APOB
CEP97	DCAF11	RTN4RL1			REEP3		APBB2			SIAH1		HSPE1-MOB4
CHIC1	OLR1	DCX			RELL1		APC			SLC23A2		NQO2
CLDN8	KLF9	HINT1			RFTN2		APH1B			SLC25A32		AL078585.1
CLIC2	CDK2AP1	RUNDC1			RGS7BP		APLF			SLC26A7		AL162407.1
CNKSR2	PTEN	SESN1			RIF1		APOBEC3A			SLC29A1		HEPHL1
CPEB3	PTEN	CT45A4			RIMKLB		APOBEC3F			SLC2A13		ANKRD46
DAG1	PTEN	SESN2			RORA		APOC3			SLC35G2		CENPBD1
DCAF7	GK5	SESTD1			RUFY2		APOLD1			SLC39A1		AL391421.1
DDX55	PTEN	CTBP2			SCOC		APOOL			SLC4A4		ANP32B
DENND1B	PTEN	RWDD1			SDR39U1		APPBP2			SMAD1		ANP32E
DKK2	MBNL1	RWDD2A			SEMA3E		APPL1			SMARCD1		NBPF6
DMRTC1B	MBNL1	CTC-432M15.3			SEMA5A		AQP10			SMIM15		PROS1
DNM1L	ICAM1	RYBP			SERINC3		AQP9			SNX6		MGAT4C
DUSP8	DNM1L	CTD-2140B24.4			SGK1		AQR			SP3		CLEC14A
EDIL3	C15orf52	CTD-2162K18.4			SHPRH		AR			SREK1		ANKFY1
EHD1	STUB1	S100A10			SIRT5		ARAP2			SRP54		AP1S3
ELF2	VASH2	CTDSP2			SLC39A14		ARC			SSBP2		CREB5
ELOVL7	C15orf52	S100A7A			SLC6A6		ARFGEF1			STIM1		PTCHD1
EPHA4	COL4A1	S1PR1			SLCO1A2		ARFIP1			STK39		AL355390.1
EPM2A	SSFA2	DSG4			SMAD5		ARFIP2			SV2B		NUP98
ERI1	AFTPH	CTSB			SMC5		ARG2			SYNCRIP		ARHGAP22
ESYT2	PTEN	DST			SNTB2		ARGFX			TBC1D12		MICALCL
FAM13A	ARHGEF12	HEXA			SNX4		ARHGAP11A			TBC1D17		CEP76
FAM46A	FASLG	CYP27B1			SP100		ARHGAP20			TGFBR3		MICALL2
FASLG	FASLG	DDX60L			SP3		ARHGAP26			TMEM143		AFAP1
FBXO11	ARID4A	SCUBE2			SRI		ARHGAP28			TMEM178B		CD160
FBXO28	FASLG	HFE			SRSF6		ARHGAP29			TMEM47		APBA1
FGD4	FASLG	SAMD9			SRSF7		ARHGAP31			TMPO		ANKRD32
FGF1	JMY	SCYL3			ST6GALNAC3		ARHGAP40			TOX		ARHGEF12
FGF18	TOPORS	HGSNAT			STK17B		ARHGAP6			TRABD2B		PRPH2
FKBP14	HPS5	HHAT			STK4		ARHGEF11			TRIL		CIITA
FRMD3	ALMS1	SAP30			STRBP		ARHGEF33			TSPAN7		MICAL3
FUBP1	CEP97	COL14A1			STX2		ARHGEF9			TUBA1B		CFHR4
GALNT12	NEK1	SAR1B			SULT1C2		ARID1A			TWF1		APH1B
GATAD2B	HIC2	COL20A1			TBC1D32		ARID4A			UBE2A		ARHGEF33
GLCCI1	SOD3	CSRNP3			THAP5		ARID4B			UBR5		C5orf51
GNG2	HIC2	EGR3			THBS1		ARID5B			ULK2		ARHGEF37
GRAMD3	HIC2	HNF1B			TIAM2		ARL13B			USP16		CKAP2
GTPBP1	SAMD5	SERPINA7			TLL2		ARL14EP			USP40		ARHGEF39
HIPK3	RAB11FIP2	SDPR			TRAF3IP2		ARL4A			VNN1		HLA-A
HSD17B4	PURB	COLEC10			TRIM2		ARL5B			WBP1L		AMN
IL12A	HMGB1	SCAF4			TRIM24		ARL6			XPR1		MPP5
IL1B	TAP1	COMMD8			TTC22		ARL6IP1			YPEL1		PGAM5
IL6R	ST6GAL1	COPB2			TUBGCP5		ARL6IP6			ZBTB42		ARID4B
ING3	ST6GAL1	COPS3			TXLNB		AK4			ZCCHC14		PGAP1
INTS6	C1orf147	COPS4			TXNRD3		AK7			ZFHX3		MPPED1
IST1	SCRN1	COPS5			UBE3A		AKAP1			ZNF365		MPPED2
JAG1	PTPDC1	COPS8			UBFD1		AKAP10			ZNF500		ADD3
JPH1	CCNG1	SCGB1A1					AKAP11			ZNF706		PROKR2
KBTBD6	KBTBD7	CXXC4					AKAP2			ZNF772		ARL4A
KDM1B	HS3ST3B1	HEATR4					AKAP6			MPP5		JRKL
KDM7A	ELAVL4	HEBP2					AKR7A2			MTPN		ATCAY
KIAA0355	TOP2A	COQ2					AKT3			MTSS1		MRAS
KIAA0825	VEGFA	SCN11A					AL033381.1			MYH10		HR
KLF3	VEGFA	EDIL3					AL138847.1			MYO5B		AP000322.53
KLF6	PCBP1	EDNRA					AL354808.2			NAA50		ADORA3
KRIT1	FBXO3	HELLS					WHSC1L1			NAIF1		C1orf27
LAMA4	BMPR2	CYCS					WIPI2			NDNF		PSMB9
LANCL1	IL12A	SCN9A					WLS			NETO1		NUP54
LANCL3	BMPR2	COX20					WNK1			NFIA		C1orf94
LCORL	USP7	SCP2					WNK3			NFIB		NUPL2
LPA	FOXN2	COX7B					WNT3A			NIPAL3		CDCA2
LRRC57	FASLG	CTR9					WNT5A			NLRP3		CLIP4
LTV1	TRIM33	DTD2					WNT9B			NPY1R		CLLU1OS
LZTFL1	MGA	SCRN1					WRN			NUP160		C1RL
MAP10	KRIT1	DTNA					WSB1			NUP210		CLMP
MAP2K3	SYNE2	SAMD5					WT1			NXPE3		AFAP1L1
MAP3K1	SECISBP2L	HGF					WWTR1			OGN		ATP11B
MAST4	CEP152	CTTNBP2NL					XAGE3			OXTR		APBB2
MATN2	PTEN	2022-09-02					XBP1			PAIP1		ALG9
MBLAC2	LARS	CSGALNACT2					XCR1			PARD6B		NXPH2
	PTEN	CYP4V2					XDH			PAX5		ABRACL
	FAXDC2	CYP7B1					XIAP			PAX6		ASB8
	TOR1AIP2	IER3IP1					XKR4			PDS5B		AC002451.1
	ACAT1	IER5					XKR6			PELI1		ASB6
	PFKFB2	CYTH1					XPNPEP3			PEX13		AC004076.7
	PDGFD	CPNE8					XPR1			PEX3		ASB5
	PHF20	IFI44L					XRCC5			PHF19		ANKRD49
	UBE2N	CYTIP					XRN1					CELF1
	RPS6KA3	SERPINB5					XXYLT1					ANKRD50
	MOAP1	DAB2					YAE1D1					ASF1A
	ZNF326	EHMT1					YAF2					ODAM
	WNK1	HIGD1A					YBX3					OGDH
	NSD2	DAG1					YEATS2					OGN
	EGLN1	DAO					YES1					AC007952.6
	MTMR9	IGDCC4					YIPF4					AC008964.1
	SERAC1	HIPK3					YIPF5					CENPA
	TGFBR2	HIST1H2AH					YIPF6					ASTN1
	APPL1	DNAJA1					YOD1					CENPF
	PBX1	EIF4A3					YTHDC1					PAX1
	BNIP2	DAZ2					YTHDC2					CNKSR3
	TGFBR2	SEC63					YWHAZ					MR1
	OSBPL3	EIF4E3					YY2					CACNA1D
	WNT5A	HIST1H4E					ZBED5					ADM2
	REV1	HIST2H2BF					ZBTB1					CLEC12B
	FGFRL1	CRISPLD2					ZBTB10					PRX
	HOXA9	HIVEP2					ZBTB14					C8A
	HOXA9	DNAJC10					ZBTB18					ARMCX1
	MIB1	HLA-DMA					ZBTB2					C1orf50
	RPRD2	SEMA5A					ZBTB20					NAALAD2
	AP1AR	HLA-DOB					ZBTB25					AC124890.1
	SLC17A5	CRTC1					ZBTB26					PRRX1
	PREPL	SCPEP1					ZBTB33					ATG9B
	CCDC14	IAH1					ZBTB34					AP3S2
	USP47	SFPQ					ZBTB37					PHF15
	BTBD3	ICA1					ZBTB41					AC138655.1
	TIMP3	ICA1L					ZBTB43					AP5M1
	ATP11B	CTSO					ZBTB44					NXF1
	SLC31A1	ID3					ZBTB7C					CLNK
	DLG1	CTXN2					ZBTB8B					ABR
	PTEN	SAP18					ZBTB9					ATP10B
	SOWAHC	2022-09-11					ZC2HC1A					APCDD1L
	SERPINB5	DCLK3					ZC3H10					AGK
	UTRN	DCLRE1B					ZC3H12B					APITD1-CORT
	PLD1	CSN1S1					ZC3H12C					ACKR2
	TLR4	SERINC3					ZC3H13					ACO1
	MTAP	CSNK2A1					ZC3H14					ACO2
	MTAP	SERPINA1					ZC3H15					AKR1C4
	BTN3A3	DCTN6					ZC3HAV1					AKR7A2
	PDCD4	SDK2					ZC4H2					CHAC1
	RAB6A	IL6R					ZCCHC4					ATP2B1
	PDCD4	SERPINB8					ZCCHC8					CAPRIN2
	PDCD4	RTP1					ZDHHC18					MTMR3
	MSLN	DDAH1					ZDHHC2					CARD16
	PDCD4	ILDR2					ZDHHC20					AL117190.3
	PDCD4	IMMP1L					ZDHHC21					APOLD1
	PDCD4	IMP4					ZDHHC24					APPBP2
	PDCD4	IMPA1					ZEB2					ATP6V1C1
	PDCD4	IMPAD1					ZFAND5					ACSL5
	PDCD4	DDHD2					ZFAT					AL450307.1
	PDCD4	DDI2					ZFHX4					AL583828.1
	PDCD4	CTC1					ZFP28					PAX6
	PDCD4	DDX1					ZFP30					ACSM4
	PDCD4	CTCF					ZFP69B					ATF2
	CCL20	INO80					ZFP90					CACNA2D1
	CCL20	INO80D					ZFP91					ARMC10
	PDCD4	DDX19B					ZFPM2					C1orf233
	PDCD4	INPP4B					ZFYVE16					OPRK1
	PDCD4	HOXB13					ZHX1					CCDC74A
	PDCD4	SF3B1					ZIC4					AC104841.2
	PDCD4	DDX42					ZIC5					ADRA1A
	PDCD4	DSP					ZIK1					AP3B2
	PDCD4	DDX54					ZKSCAN1					ARHGAP19-SLIT1
	PDCD4	SENP5					ZKSCAN2					C4orf17
	PDCD4	HEXIM1					ZKSCAN4					AC137932.1
	PDCD4	CRYBG3					ZKSCAN8					ALDOA
	PDCD4	SFRP2					ZMAT4					ARHGAP31
	PDCD4	ICK					ZMYM1					ACAD10
	PDCD4	IPO11					ZMYM2					C21orf128
	PDCD4	CYP3A5					ZMYND11					ACADSB
	BCL7A	IDE					ZMYND8					C4orf50
	PDCD4	CUBN					ZNF117					RBM12
	PDCD4	DEGS1					ZNF12					CILP
	PDCD4	DENND5B					ZNF134					ARHGEF26
	PDCD4	DENR					ZNF138					CIRH1A
	PDCD4	CUL4B					ZNF141					ARHGEF3
	PDCD4	COL4A1					ZNF148					ADAMTSL1
	PDCD4	COL4A3BP					ZNF154					ADAMTSL4
	PDCD4	SATB1					ZNF169					C5orf63
	PDCD4	IL5RA					ZNF17					ADAR
	PDCD4	COL6A6					ZNF177					C6
	PDCD4	COLCA2					ZNF185					ARHGEF9
	PDCD4	SCAF11					ZNF195					ARID1A
	PDCD4	SCAF8					ZNF197					ARID2
	PDCD4	SCAI					ZNF207					ADCY7
	PDCD4	SCAP					ZNF224					NUCKS1
	PDCD4	SCARB2					ZNF226					ARL1
	PDCD4	SCARF2					ZNF227					ARL10
	PDCD4	SCG3					ZNF232					IGSF3
	GRPEL2	EARS2					ZNF234					ARL14EP
	OXTR	HDX					ZNF236					ADH5
	MEGF9	HSPA5					ZNF24					PSG2
	TNPO1	CYB561					ZNF253					PSG9
	CORO2A	SCML4					ZNF254					CCDC50
	SPATS2L	CYB5D1					ZNF256					ARL8B
	EIF2S1	ECI2					ZNF257					OPCML
	PCBP1	HECW2					ZNF259					ADNP
	AKAP9	CYB5R4					ZNF260					ARHGAP17
	WWC2	HELZ					ZNF268					AC093802.1
	BMPR2	HEMK1					ZNF277					ARMCX2
	NSD3	COX18					ZNF280D					AC106017.1
	BMPR2	SCOC					ZNF282					PTCHD2
	VASH2	EEF2					ZNF283					CLIP1
	STXBP5	DDX55					ZNF292					ADRA2B
	MGA	SFMBT2					ZNF326					CCDC79
	FILIP1L	IP6K1					ZNF330					CCDC8
	DCP1A	DKFZP434H0512					ZNF331					BCL10
	DCP1A	HPS3					ZNF35					PHF17
	DCP1A	ITPR2					ZNF354B					PHF19
	BCL6	IPO5					ZNF367					AFAP1L2
	CRYBG1	CSE1L					ZNF396					ABLIM3
	RNF11	IYD					ZNF410					PHF21A
	RNF11	JAG1					ZNF420					AGBL4
	RDH11	JAK2					ZNF425					AC000003.2
	SRPK2	JAKMIP2					ZNF429					AGBL3
	TSHZ3	JAKMIP3					ZNF43					AC002472.13
	OTUD1	JAM2					ZNF430					AGMAT
	TMEM147	JAM3					ZNF431					PRSS23
	PELI1	DMD					ZNF436					AC005003.1
	PELI1	JDP2					ZNF440					AC005481.5
	SP1	JHDM1D					ZNF441					CMKLR1
	PELI1	DMRTA1					ZNF445					FOPNL
	KLHL24	HIF3A					ZNF449					AGO2
	YOD1	IFRG15					ZNF45					CCL3L1
	NUBPL	DMXL1					ZNF451					AGPAT4
	STAT3	JPH1					ZNF454					PHIP
	STAT3	JPH3					ZNF460					ASPSCR1
	STAT3	DNAAF1					ZNF471					ASS1
	TPM1	JUN					ZNF479					AGR3
	PER2	HIST1H2AI					ZNF483					ASTN2
	TPM1	DNAJA2					ZNF484					AGTR2
	TPM1	KANSL1L					ZNF485					NBPF24
	TPM1	DNAJA3					ZNF486					AHCTF1
	NCOA3	HIST1H2BO					ZNF492					CCNT1
	MYC	DAZL					ZNF493					ANXA11
	MYC	KAT7					ZNF507					IKZF2
	PLAT	SEMA3D					ZNF514					CCR1
	PTX3	KB-1507C5.2					ZNF521					ADO
	TNFAIP3	HK2					ZNF552					ADORA1
	CCR1	DCAF11					ZNF557					NCAPH2
	FMR1	HLA-DMB					ZNF558					ARMCX4
	SNX30	DNAJC15					ZNF559					AIFM3
	RNF185	HLA-DPB1					ZNF560					AC132872.2
	RNF185	CYP1B1					ZNF572					AJAP1
	ERBB2	ITIH4					ZNF573					ATIC
	TIMP3	IBA57					ZNF583					NCKIPSD
	TIMP3	CRYBB1					ZNF587					AJUBA
	CXCL10	ITPKB					ZNF589					AC140061.12
	TIMP3	CSDC2					ZNF608					AK4
	CADM1	ITPRIPL2					ZNF613					AK5
	ITGB8	IPO7					ZNF615					AKAP1
	ITGB8	DCLK1					ZNF620					AKAP10
	SASH1	DNALI1					ZNF627					ORMDL1
	SASH1	DNM1L					ZNF638					ATP11A
	RAB22A	KCNJ1					ZNF639					ACER3
	RAB22A	CSMD3					ZNF641					AKAP2
	RAB22A	DCP2					ZNF644					AKAP6
	SUZ12	SERINC5					ZNF648					AKIRIN1
	SPIN1	SERP1					ZNF652					AKR1C2
	AGO4	DOCK8					ZNF655					NDRG1
	TESK2	DOCK9					ZNF674					NDRG2
	MAP3K1	DOK6					ZNF675					NDRG3
	CASP8	DONSON					ZNF677					NDST1
	TRAF7	DPH3					ZNF681					NDST4
	PRR14L	DCUN1D5					ZNF695					NDUFA11
	CDC25A	RUFY2					ZNF708					HEPACAM
	CDC25A	DPPA4					ZNF71					HEPACAM2
	CDC25A	DPT					ZNF716					RAPH1
	CDC25A	DPY19L2					ZNF721					HERPUD2
	CDC25A	RUNX1T1					ZNF724P					HES1
	BCL2	DPYSL2					ZNF736					NDUFB8
	BCL2	DPYSL3					ZNF737					HES2
	BCL2	DR1					ZNF738					ACSS1
	BCL2	DRAM2					ZNF763					AL590483.1
	BCL2	DRD1					ZNF766					ARFGEF1
	BCL2	KCNT2					ZNF770					AHI1
	BCL2	DRGX					ZNF783					CAST
	BCL2	KCTD1					ZNF788					OPHN1
	PYM1	KCTD12					ZNF790					AICDA
	WFS1	DSCAM					ZNF791					CAV1
	TM9SF3	DDX3X					ZNF80					AIFM1
	RTN4	DSG1					ZNF804B					ALDH1L1
	RTN4	S1PR3					ZNF81					NEIL2
	RPS7	SAAL1					ZNF827					CBL
	RPS7	DNAJC25					ZNF830					ALDH6A1
	RPS7	SALL3					ZNF85					ALDH7A1
	RPS7	SAMD10					ZNF850					ARHGAP28
	RPS7	SAMD15					ZNF860					CDCA7L
	RPS7	DDX60					ZNF879					ARHGAP32
	RPS7	KDM4C					ZNF90					CHUK
	RPS7	DLG2					ZNF91					ARHGAP5
	RPS7	KDM6A					ZNF92					HIST1H2AG
	RPS7	KHDC1					ZNF99					C5orf24
	RPS7	DUOXA2					ZNHIT6					ARHGEF15
	RPS7	DUSP10					ZNRF2					ARHGEF2
	RPS7	SAR1A					ZNRF3					C5orf45
	RPS7	DUSP16					ZPBP2					ALS2CL
	RPS7	SASH1					ZRANB1					ALX4
	RPS7	SASS6					ZRANB3					AMACR
	RPS7	SAT1					ZRSR1					AMD1
	PLOD3	DESI1					ZSCAN12					AMDHD2
	PDHA2	COL5A2					ZSCAN30					MBTD1
	NCAPG	COL9A2					ZSCAN31					MBTPS2
	DERL1	SC5D					ZSWIM1					AMIGO2
	DERL1	DZIP1					ZW10					AMMECR1L
	BASP1	E2F2					ZWILCH					NFIB
	JAG1	E2F3					ZWINT					ADCY9
	JAG1	E2F7					ZXDA					PRR3
	JAG1	E2F8					ZYG11B					AMOTL1
	REST	EAF1					ARL8B					ADD2
	PDCD4	HDGFL1					ARMC1					CCDC158
	PDCD4	CXorf57					ARMC2					ANAPC13
	PLEKHA8	KIAA0895L					ARMC3					CCDC170
	NFIB	KIAA0907					ARMC4					CCDC174
	TNPO1	HECA					ARMC9					ARL6
	FERMT2	HECTD1					ARNTL2					PRRG3
	KAT6A	CYB5B					ARPC3					CCDC47
	TNFRSF11B	HSPE1-MOB4					ARPC5					ANK3
	WWC2	KIAA1107					ARPP19					ACVR1
	NFIA	HTR1A					ARPP21					PSD2
	WNK3	HTR1F					ARSE					NAA38
	NAA30	HEPACAM					ARSJ					NAA50
	ZCCHC3	SCNM1					ARSK					CCDC71L
	TGFB2	HES2					ART4					PAOX
	SLK	SACM1L					ARX					ANKIB1
	SLK	EEF1A2					ASAH1					ANKRD10
	E2F2	KIAA1430					ASAH2					ANKRD13A
	FILIP1L	EEF2K					ASAH2B					HNRNPA1
	MTPN	HEY2					ASAP2					PABPC1
	GOLGA4	HEYL					ASB14					CCDC85C
	TGIF1	KDM5B					ASB18					ANKRD26
	RFFL	EFHC1					ASB5					ANKRD28
	FIGN	HGFAC					ASB9					ANKRD29
	SPRY4	EFNA2					ASCL1					NKAP
	SPRY4	EFNA3					ASH1L					CCDC93
	RDH11	EFNB1					ASH2L					ANKRD34B
	RDH11	HHLA1					ASNSD1					AGL
	RDH11	EGFR					ASPA					CEACAM6
	RDH11	SDHC					ASPH					ANKRD42
	LYRM7	HIATL2					ASXL3					ANKRD45
	DOCK4	SDHD					ATAD1					HOXA9
	DOCK5	KIF15					ATAD2					AGMO
	DOCK7	KIF17					ATAD2B					CECR1
	YOD1	KIF20A					ATF7IP					ANKRD52
	LRRC57	KIF25					ATG10					ANKRD53
	PATE2	KIF26B					ATG14					ANKRD63
	TGFBR2	KIF2A					ATG3					HOXD12
	SETD1B	KIF3B					ATG4C					ANKS1B
	CLU	KIF5C					ATG7					ANKS4B
	EIF1AX	KIF6					ATIC					ANKS6
	EIF1AX	KAL1					ATL3					ANO3
	DUSP10	EIF2S2					ATM					HPGDS
	TGFBR2	SEC61B					ATOH8					HPRT1
	TGFBR2	KL					ATOX1					RFFL
	FDXACB1	KLB					ATP11A					ANTXR1
	KANSL3	KLC1					ATP11B					CACNA1E
	TGFBR2	KLF10					ATP1A2					MGAT3
	PTEN	HIVEP1					ATP1B3					MGAT4A
	PTEN	KLF12					ATP1B4					ANKEF1
	PTEN	KBTBD13					ATP5J2-PTCD1					MGAT5
	PTEN	KBTBD4					ATP6AP2					MGC4294
	PTEN	EIF5A2					ATP6V0A2					MGLL
	PTEN	KLF5					ATP6V0E1					CEP120
	PTEN	KLF6					ATP6V1A					CEP128
	PTEN	HES7					ATP6V1C1					CEP170
	PTEN	HLA-DRB1					ATP6V1C2					AP3M1
	PTEN	CRYAB					ATP6V1G3					CEP55
	PTEN	DNAJC3					ATP7A					PSEN1
	PTEN	SEPHS1					ATP8A1					PARVB
	PTEN	CRYZ					ATP8B4					CEP72
	PTEN	EFCAB12					ATP9A					PARVG
	PTEN	CSF2RA					ATRNL1					CEP78
	PTEN	DNAL1					ATRX					CEP97
	PTEN	HMGB1					ATXN7					APC
	PTEN	ELOVL2					ATXN7L1					MINOS1
	PTEN	HMGB3					AURKC					APEH
	PTEN	HMGCLL1					AUTS2					APEX1
	PTEN	DNM3					AZI2					CETN1
	PTEN	HMGCS1					B2M					CETN2
	PTEN	HMGCS2					B3GALT5					MIXL1
	PTEN	HMGN2					B3GAT2					APLN
	PTEN	ELTD1					B3GNT2					APMAP
	PTEN	HNMT					B3GNT5					APOA4
	PTEN	HNRNPA0					B3GNT6					C2CD2L
	PTEN	HNRNPA1					B4GALT6					CHCHD3
	PTEN	DPM1					BACE2					CHCHD7
	PTEN	CT45A2					BACH1					NR0B2
	PTEN	CT45A3					BAG4					APOL4
	PTEN	HNRNPK					BAIAP2L1					C2orf48
	MSH2	HNRNPR					BAMBI					CHD9
	MSH2	EML1					BAZ1B					APPL1
	MSH2	SESN3					BAZ2A					APTX
	MSH2	CTB-186H2.3					BAZ2B					AQP5
	MSH2	CTBS					BBC3					HES6
	MSH6	SETD1B					BBOX1					AQP9
	PTEN	SETD3					BBX					MTUS2
	PTEN	SETD6					BCAR3					AR
	PTEN	SETD8					BCAS2					ALAD
	SGTB	SETD9					BCAS4					CENPM
	PTEN	CTD-3088G3.8					BCAT1					ARHGAP15
	PTEN	SEZ6L					BCCIP					ARGLU1
	PTEN	DSE					BCL10					NRIP1
	PTEN	HOXB3					BCL11B					NRP1
	PTEN	SF3B14					BCL2					ARHGAP18
	PTEN	SF3B3					BCL2L2					ALDH5A1
	PURG	CTNND1					BCL6					C3orf79
	PURG	CTNNA3					BCL7A					CHST11
	PURG	HOXD4					BCLAF1					ALDH9A1
	PURG	HOXD8					BCO2					C4orf26
	PTEN	SAMD4A					BDNF					ALDOB
	PTEN	EP400					BDP1					ARHGAP36
	PTEN	HPS5					BEGAIN					ARHGAP42
	PTEN	SFT2D2					BEND2					CHTF8
	PTEN	SFT2D3					BEND4					ALG6
	FAM136A	SFTPB					BEND6					MBD5
	ZNF460	CUL3					BEST1					ALOX12
	ZNF460	SFXN2					BEX1					ALPP
	PTEN	SFXN3					BHLHB9					CIDEA
	PTEN	HS3ST3A1					BHLHE41					MOSPD1
	2022-09-02	CX3CL1					BICD1					MOSPD2
	ATXN10	CXCL10					BIRC3					MPDU1
	CASC2	DUT					BIVM					MPDZ
	RASGRP1	COL4A4					BLOC1S5					MPEG1
	RASGRP1	COL5A1					BLOC1S6					MPHOSPH8
	RASGRP1	HCFC2					BMP10					MPHOSPH9
	LCORL	HCN1					BMP2K					MPLKIP
	KLF5	HCN4					BMPR1A					MPP3
	SET	HDAC2					BMPR2					CKS1B
	SETD2	HDAC4					BNC2					PTCD2
	ADGRG2	HDAC5					BNIP3L					CLASP2
	SKP2	HDAC9					BOD1					CLCA2
	ECI2	KIAA0825					BPGM					CLCN3
	NUFIP2	KIAA0895					BPHL					CLCN5
	RHOB	HSPA4L					BPTF					MPRIP
	RHOB	ERC2					BRD4					MPZ
	RHOB	KIAA0930					BRD7					MPZL1
	RHOB	KIAA1009					BRI3BP					CLDN11
	TTC33	KIAA1024					BROX					PLEKHA1
	TTC33	HECW1					BRPF3					PLEKHA3
	AUTS2	ERG					BRWD1					PLEKHA6
	FOXO3	KIAA1147					BSDC1					MRC1L1
	NKTR	KIAA1199					BSND					MRE11A
	NKTR	KIAA1210					BST1					MREG
	PTPN14	EEA1					BTAF1					MRFAP1L1
	PTPN14	CYP19A1					BTBD1					NUP50
	PTPN14	HUS1					BTBD11					IL17RA
	TGFBI	ERMN					BTBD7					PHF13
	TGFBI	ERMP1					BTD					PHF14
	HIF1A	ERN1					BTF3L4					MROH8
	MGA	ERO1LB					BTG1					NUTF2
	KIFAP3	ERP44					BTLA					MRPL11
	SPG11	ESCO1					BVES					MRPL17
	PER3	ESD					C10orf111					PHF20
	ZNF292	ID4					C10orf118					PHF20L1
	ZNF587	ESR1					C10orf126					MRPL39
	C8orf17	IDH3A					C10orf128					PHF5A
	DSE	IER3					C10orf137					PHF6
	EPM2AIP1	ETNK1					C10orf32					ASB1
	EPM2AIP1	ETNPPL					C10orf53					ASB2
	LRP6	IFFO1					C11orf1					ASB4
	FZD6	CYTH3					C11orf58					MRPS14
	LRRFIP1	ETV5					C11orf87					OARD1
	MARCKS	CYTH4					C12orf4					OBFC1
	PHACTR2	CYYR1					C12orf40					ASCC1
	RABGAP1	IFNAR1					C12orf49					MRPS25
	VPS36	DACH1					C12orf5					MRPS27
	FOXP3	EVX2					C12orf65					MRPS28
	PPARA	EWSR1					C12orf71					MRPS6
	PPARA	EXD2					C12orf73					MRRF
	PPARA	EXOC2					C13orf45					MRS2
	PPARA	DARS					C14orf1					MRVI1
	RUFY3	EIF1AX					C14orf2					MS4A2
	RNF6	KANK1					C14orf39					MS4A6A
	APPL1	DAZ1					C15orf32					MSANTD2
	NSUN2	IGFBP3					C15orf41					MSANTD3
	PBX1	DAZ3					C16orf45					MSANTD3-TMEFF1
	CDK6	DAZ4					C16orf87					MSANTD4
	RP2	IGSF11					C17orf58					MSH2
	SGK3	KLF11					C17orf85					MSH3
	SLC16A10	DBT					C17orf89					MSH6
	APAF1	KLF15					C18orf21					MSI2
	APAF1	KLF3					C18orf25					MSL2
	APAF1	IKBKAP					C18orf32					MSMO1
	GLCCI1	DCAF12					C18orf42					MSN
	GLCCI1	DCAF16					C18orf54					MSR1
	SOCS5	SENP2					C18orf63					MSRB2
	SESN1	DCAF4L2					C19orf10					AC110781.3
	MYD88	HLA-DRB5					C19orf40					MSTN
	IRAK1	SENP6					C19orf66					MSX2
	BTG2	DNAJC4					C1GALT1C1					PRPF18
	BTG2	HLTF					C1orf131					PRPF38A
	BTG2	SEPSECS					C1orf180					PRPF38B
	BTG2	CSF1R					C1orf21					PRPF39
	HIPK3	2022-09-10					C1orf27					PRPF40A
	FAM3C	DCHS1					C1orf50					PRPF4B
	FAS	IL1RAP					C1orf52					ACADL
	RSF1	IL1RAPL1					C1QL3					MTERFD3
	SNRK	IL1RL1					C1QTNF2					MTF1
	SOX5	SERBP1					C1QTNF7					MTFMT
	SOX5	IL2					C20orf197					MTFR1
	PHIP	DCTN3					C21orf91					MTFR1L
	PALLD	DCTN4					C2CD5					MTHFD1L
	BOC	IL2RA					C2orf43					ACOT2
	DAAM1	FAM126A					C2orf44					ACOT4
	C20orf194	FAM126B					C2orf49					ACOT9
	COL5A2	DCUN1D4					C2orf73					MTMR10
	TPRG1L	CT45A1					C2orf83					MTMR2
	TPRG1L	FAM131B					C2orf88					COL18A1
	NIN	FAM133A					C3orf36					MTMR6
	PLPP1	FAM134A					C3orf58					ACPP
	TRIM38	FAM134B					C3orf67					ACRV1
	DDR2	FAM135B					C3orf70					ACSBG1
	VPS54	FAM136A					C4orf32					MTO1
	LNPK	FAM13A					C4orf33					MTPN
	BAZ1B	FAM149A					C4orf40					ACSL6
	LIN7C	INA					C5orf15					ACSM1
	USP34	INADL					C5orf30					ACSM2A
	GNE	DDX10					C5orf51					MTSS1
	ZBTB8A	FAM156A					C5orf63					COL8A1
	CLOCK	FAM156B					C6orf120					ACTA1
	LPGAT1	FAM160A1					C6orf211					ACTR1A
	NIPBL	FAM160B1					C6orf62					ACTR2
	DDHD2	ENPP5					C7orf25					ACTR3C
	LDAH	DDX39A					C7orf33					ACTRT3
	SGCB	INSR					C7orf65					ACVR2A
	SMN1	INTS3					C7orf71					ARHGAP19
	EDIL3	DDX52					C7orf73					ACVR1C
	VHL	INTS7					C7orf76					CBLB
	IREB2	DDX59					C8orf4					ARHGAP23
	MGAT4A	FAM177B					C9orf156					CBR1
	RAPH1	HPGD					C9orf163					CHST6
	CYBRD1	FAM179B					C9orf38					CHST7
	SLAIN2	FAM181B					C9orf69					CHSY3
	KIAA1551	FAM186B					C9orf85					ADAM28
	SOX2	FAM188A					CA12					PLCG2
	SOX2	FAM196B					CA8					PLCL1
	TIAM1	FAM198B					CABP4					CHURC1
	TIAM1	IQGAP1					CABP5					CIAPIN1
	TIAM1	IRAK1BP1					CACNA1C					ADAMTS2
	DNAJC16	DEPDC1					CACNA1D					ADAMTSL3
	Smad7	IRF2BP1					CACNA1E					ADAMTS5
	SESTD1	DERL2					CACNA2D1					MYO3B
	MEF2A	IRF2BPL					CACNA2D2					MYO5A
	ZBTB47	DERL3					CACNA2D3					CCDC12
	ELOVL4	COL4A6					CACNB2					ADARB2
	PCGF2	DFNA5					CACNB4					ADAT2
	HPGD	HCG27					CACUL1					ADCY10
	TBL1XR1	KIAA0408					CACYBP					ADCY2
	NBEA	CXCR1					CADM2					BACE1
	TAF5	KIAA0586					CADPS					PRR20D
	AP3M1	KIAA0753					CADPS2					PRR20E
	CD47	KIAA0754					CALCB					MYOZ3
	LATS1	CXorf21					CALCRL					PRR5
	CPEB3	CXorf22					CALD1					PRR5L
	RMND5A	DHX33					CALR					ADCYAP1R1
	DICER1	DHX40					CAMK2D					PRRC1
	TNFRSF10B	HSPA6					CAMK4					PRRC2B
	TNFRSF10B	CYB561D1					CAMSAP2					MZT1
	GNB4	DIAPH3					CAND1					ADIPOQ
	MMP2	EREG					CAP1					N4BP2
	BMI1	DIDO1					CAPN7					N6AMT1
	KLK2	HTN1					CAPZA1					NAA25
	REV3L	ERI1					CARD6					NAA30
	TXLNGY	ERI2					CASC10					NAA35
	SCAF11	HTR2A					CAST					CREB3L2
	HNRNPH1	HERPUD2					CAV1					CREB3L3
	PARP1	EEF1A1					CAV2					PTK2B
	CERS6	DIRAS2					CAV3					NAALADL2
	SNRNP48	FAM72C					CBFB					NAB1
	FUBP1	FAM72D					CBL					NABP1
	TGFB1	FAM76A					CBLL1					NACC1
	TGFB1	FAM78A					CBWD1					NADK
	ANKRD28	FAM83B					CBX3					NAGA
	ERP44	FAM83F					CBX5					NAIF1
	OSBPL1A	FAM84A					CC2D1B					AFF3
	RSPRY1	FAM91A1					CCBE1					AFF4
	SRSF11	FAM96A					CCDC102B					AFMID
	ASRGL1	FAM98A					CCDC109B					NANP
	RB1	FAM9C					CCDC113					LTK
	EXOC8	FAN1					CCDC121					PRSS12
	IVNS1ABP	FANCB					CCDC122					PRSS16
	SMAD7	FANCI					CCDC126					PRSS21
	SMAD7	FANCM					CCDC132					HAAO
	SMAD7	FAR1					CCDC144A					PRSS57
	SMAD7	FAS					CCDC152					CCL18
	COBLL1	FASLG					CCDC163P					AGO1
	CBX4	FASTKD2					CCDC169-SOHLH2					CCL3
	CBX4	DMRTC2					CCDC170					NBEAL1
	CBX4	JOSD1					CCDC33					CCL3L3
	CBX4	FBN1					CCDC47					AGPAT5
	CBX4	FBXL13					CCDC59					AGPAT6
	CBX4	JRKL					CCDC6					AGPS
	GAPVD1	FBXL17					CCDC62					CCNDBP1
	SIRT2	EIF2AK1					CCDC64					AGRN
	ANP32A	FBXL20					CCDC69					AGTR1
	SMARCA4	FBXL3					CCDC80					CCNO
	PKD2	KANSL3					CCDC85C					AGTRAP
	PTAR1	KAT2B					CCDC88A					NBPF3
	PAN3	KAT6A					CCDC9					AHCY
	ZRANB1	FBXO25					CCNB1					BLVRA
	MON2	FBXO28					CCNC					NCAM1
	RASEF	FBXO30					CCNE2					AHSP
	GNAQ	FBXO31					CCNJ					NCAN
	HERPUD2	FBXO32					CCNJL					NCAPD3
	MAP3K2	KBTBD6					CCNK					CSTF2T
	THOC2	FBXO46					CCNT1					NCBP1
	RASGRP3	ELAVL2					CCR4					AIG1
	JADE1	FBXO48					CCR6					AIM1
	NFKB1	DNAJC18					CCRN4L					AIPL1
	GTF2I	KCNA6					CCS					NCF1
	MKNK2	SENP8					CCSAP					NCKAP1
	CLCN5	KCNB1					CCT5					AK2
	TRIM2	SEPP1					CD1C					MAML3
	LONRF2	DNAJC9					CD200R1					CD151
	EIF4EBP2	FCRL4					CD200R1L					CD163
	JADE3	FCRLA					CD226					CD164
	ELOVL7	FDX1					CD248					HEBP1
	SERPINB5	DNASE1L1					CD2BP2					AKAP12
	SERPINB5	FEM1B					CD300LB					AKAP13
	SERPINB5	DCN					CD36					MANEAL
	SERPINB5	FEN1					CD48					AKAP5
	SERPINB5	FER					CD59					NDOR1
	MAP2K3	FERMT2					CD80					NDP
	WSB1	FEZF2					CD86					CTNNB1
	POLR3B	FFAR1					CDADC1					MAP2K6
	ATP2B4	FGA					CDC14A					MAP3K19
	CCDC34	FGD4					CDC42					MAP3K2
	PGRMC2	FGD6					CDC5L					MAP3K7CL
	TRPM7	FGF1					CDC7					MAP3K9
	GID4	DPP10					CDC73					MAP4
	GID4	FGF12					CDCA2					PFKFB2
	GID4	FGF13					CDCA4					NDUFA5
	PLEKHA1	FGF14					CDCA7L					NDUFAF4
	MALT1	DPY30					CDH1					NDUFAF6
	ZNF367	FGF2					CDH19					CD84
	ZNF367	FGF23					CDH7					CD86
	TMEM245	FGF5					CDK14					CD96
	PITHD1	FGF7					CDKL2					HEXB
	PITHD1	FGF9					CDR1					HEXIM1
	PITHD1	FGFR1OP					CDS1					AL590822.2
	PITHD1	FGFR1OP2					CDV3					MAPK9
	ZNF35	FGFRL1					CDX2					ALAS1
	FOXN3	FGL2					CDX4					ALCAM
	DDX55	FH					CDYL2					ALDH16A1
	DDX55	FHDC1					CEBPG					ALDH1A3
	GPAM	FHL2					CELF1					ALDH1B1
	PM20D2	DSG3					CELF2					CDC5L
	CLIP4	KCTD20					CENPL					CYBRD1
	DMTF1	KCTD3					CENPP					NEK10
	DDX46	KDELC2					CENPQ					44629
	ATRX	KDELR1					CENPW					NEK5
	LMBR1	KDM1B					CEP104					NEK6
	MUC1	KDM3A					CEP120					NEMF
	TUBGCP5	FITM2					CEP350					ALG10
	RHOQ	FKBP14					CEP41					ALG10B
	TET1	FKBP15					CEP57					ALG14
	KNL1	FKBP1A					CEP57L1					MBD3
	ARHGAP21	FKBP3					CEP68					NEU3
	MDM4	FKBP5					CEP70					NEURL1B
	TCEANC2	DUSP14					CEP72					NEUROD1
	TCEANC2	FLAD1					CEP78					NEUROG1
	CDK19	DUSP5					CEP85L					NF1
	LAMP2	DUSP7					CEP95					NF2
	COX20	DUSP8					CEP97					NFAM1
	COX20	FLJ45079					CER1					NFASC
	COX20	SAV1					CERS3					NFAT5
	COX20	HBS1L					CERS6					NFATC2
	IPP	FLT3					CETN3					HLA-DOA
	RAI14	DGCR8					CFHR4					HLA-DPB1
	MYO9A	KIAA0430					CFHR5					HLA-DQA1
	MRPS10	HSDL2					CFL2					HLF
	FBXL17	HSF4					CGGBP1					AMOT
	AGGF1	CXCR4					CGNL1					PGR
	SLC26A2	FMO3					CH25H					AMOTL2
	PRKAB2	FMO5					CHD6					AMPD3
	SREK1	FMR1					CHD7					AMPH
	FAM20B	FN1					CHIC2					HMGA2
	ARMCX3	FNBP1L					CHL1					ANAPC16
	GDF5	FNDC3A					CHMP3					ANGPT1
	SERPINI1	FNDC7					CHODL					ANGPT2
	DDAH1	FNIP1					CHORDC1					ANGPTL3
	DDAH1	FNIP2					CHRM3					ANGPTL4
	DDAH1	FOS					CHRNA2					ANGPTL5
	PROSER1	FOSL2					CHST10					ANGPTL7
	PRICKLE2	FOXA2					CHST4					HMSD
	JPH1	FOXB1					CHSY1					PSD3
	CENPQ	FOXC1					CHSY3					PSD4
	FKBP5	HUNK					CISD2					ANKH
	ORC4	FOXD3					CKAP2					CDKN2B
	TGFB2	FOXF1					CKAP4					CDKN3
	ZMYM2	FOXG1					CKB					CDON
	ISCU	FOXK1					CKS2					CDPF1
	RAPGEF6	EEPD1					CLASP1					ANKRD17
	SOCS6	FOXN2					CLASP2					ANKRD23
	SOCS6	FOXN3					CLCA4					NIPAL3
	SACM1L	FOXO1					CLCN3					CDRT4
	ATAD2B	FOXO3					CLCN4					CDS1
	SOCS1	FOXO4					CLCN5					CDSN
	EPM2A	FOXP1					CLDN16					ANKRD33B
	RAB6C	FOXP2					CLDN22					CDYL
	TSNAX	FOXP3					CLEC1B					ANKRD34C
	TRAPPC2	HIAT1					CLEC4C					ANKRD40
	LIFR	HIATL1					CLHC1					CEACAM4
	CALD1	EGLN1					CLIC4					CEACAM5
	MEF2C	EGLN3					CLIC5					METTL9
	CCR7	FRA10AC1					CLIC6					HOXB3
	PIK3R1	FRAT1					CLMN					NLGN1
	TMEM170A	FREM1					CLN8					PKP4
	ADNP	FREM2					CLNK					CECR2
	CCL1	FRG1B					CLNS1A					MFF
	DUSP8	FRK					CLPB					NLRP12
	KLHL15	FRMD3					CLSPN					NLRP3
	KLHL15	FRMD4B					CLSTN2					CELF5
	KLHL15	FRMD5					CLTC					CELSR2
	GXYLT2	FBXL2					CLU					CELSR3
	PBRM1	FRRS1					CLVS1					PARP1
	SMNDC1	FRRS1L					CMC1					PARP14
	NCSTN	FRS2					CMTM4					CENPI
	PPM1L	FSBP					CNBP					HPSE
	MMP9	FSCN3					CNIH1					HPSE2
	PARP9	FSD1L					CNKSR3					NOL12
	CKAP5	FSD2					CNOT2					NOL4
	CAPRIN1	FST					CNOT4					NOL7
	CNTRL	FSTL1					CNOT6					NOL8
	PHTF1	FSTL4					CNOT6L					NOL9
	MRAP2	FTH1					CNOT7					NOP9
	MYCBP2	FTO					CNOT8					NOS1
	ITSN2	FTSJ2					CNR1					NOTCH2
	BCAT1	FUBP1					CNRIP1					NOVA2
	PPFIA4	FUBP3					CNST					CEP41
	YME1L1	FUCA2					CNTF					NPAS3
	ZNF667	DNAJC25-GNG10					CNTLN					PARVA
	ETNK1	HLF					CNTN4					NPBWR1
	CYP4V2	KCND2					CNTN5					NPC1
	BRCA1	HMCES					CNTNAP5					NPEPL1
	DOCK10	ELMO2					COA1					NPFFR1
	DMD	HMG20A					COBL					NPFFR2
	TMX4	ELN					COCH					CERCAM
	PTBP3	FYB					COG5					NPIPA5
	APOLD1	FYCO1					COL15A1					CERS4
	CCT6P1	FYTTD1					COL19A1					C21orf91
	UBR3	HMGCR					COL21A1					NPNT
	EIF4A2	FZD3					COL23A1					NPPC
	ANKRD46	FZD4					COL25A1					NPR3
	CSNK1A1	FZD6					COL28A1					CFL2
	ACTR2	FZD8					COL4A3					CFTR
	TRIM59	G2E3					COL4A5					CGGBP1
	SPTLC3	EMC1					COL5A2					MKLN1
	TMEM56	G3BP2					COL6A6					NPVF
	ZADH2	SERPINE2					COLCA1					NPY1R
	DDX3X	SERPINI1					COLEC10					PTAR1
	ZNF217	SERTAD2					COLGALT2					PHACTR2
	FAM217B	EMILIN1					COMMD10					CHD7
	ZBTB20	EMILIN2					COMMD2					NR1I2
	FNBP1	GABRA1					COPS2					NR2C2
	ZFYVE16	GABRA2					COPS8					NR2E1
	VPS13A	HOOK1					COQ10B					NR2F6
	B3GALNT1	CTB-54O9.9					CORO1C					AQP6
	SLC5A3	HORMAD1					COX15					NR4A2
	GPD1L	HORMAD2					COX16					AQR
	STRBP	HOXA2					COX17					NR5A2
	PRKCE	HOXA4					COX18					ARF6
	GAS5	HOXA5					COX19					NRF1
	SEC63	SETX					COX20					ARFIP1
	TAF1	HOXA9					COX7B					PHB
	MPP5	GAD2					COX8C					NRG1
	PTK2	ENPP6					CPAMD8					NRG2
	GPD2	HOXC13					CPD					PHC2
	UQCRB	HOXD10					CPEB3					PHC3
	UQCRB	CTNNA2					CPEB4					NRP2
	PAG1	HOXD3					CPLX2					NRXN1
	EGFR	GALC					CPNE3					NRXN3
	EGFR	GALNT12					CPPED1					NSD1
	HAPLN1	EP300					CPS1					NSDHL
	EIF5	GALNT3					CPSF6					NSF
	KLHL42	GALNT7					CPVL					NSFL1C
	KLHL42	HPSE					CR1					NSG1
	NFAT5	HPSE2					CRB3					NSG2
	SLC9A6	HRASLS5					CRCP					NSL1
	ZNF207	SFXN1					CREB1					NSUN3
	RALGPS2	HS2ST1					CREB3L1					NSUN5
	FAM46A	HS3ST1					CREB5					NT5C1A
	MTMR12	EPG5					CREBBP					NT5C2
	KBTBD6	HS3ST4					CRIM1					NT5DC1
	TNRC6B	HS3ST5					CRISP3					NT5E
	TNRC6B	CXCL11					CRISPLD1					NTM
	ABCD3	CXCL13					CRISPLD2					NTN1
	PKNOX1	CXCL16					CRLF3					NTNG1
		CXCL2					CRLS1					NTRK2
		FLVCR1					CRP					NUAK1
		FMN1					CRTAP					NUBP2
		FMNL2					CRTC1					NUBPL
		FMNL3					CSGALNACT1					NUCB1
		FMO2					CSMD1					DLX4
		GBP1					CSMD3					NUDCD2
		HSPA14					CSNK1A1					NUDT10
		HSPA4					CSNK1G3					NUDT12
		ERC1					CSRNP3					NUDT16
		GCA					CST9					NUDT18
		GCC2					CSTF2T					NUDT3
		HSPA9					CT45A1					NUDT5
		HSPB3					CT45A3					NUMBL
		GCOM1					CT45A4					NUP155
		GCSAM					CTAGE1					NUP160
		ERGIC2					CTBS					NUP205
		GDAP2					CTC1					NUP210
		GDF11					CTD-2140B24.4					NUP214
		GDF5					CTD-2368P22.1					NUP35
		FOXD1					CTDSPL					MRGBP
		GDF7					CTDSPL2					MRGPRF
		GDF9					CTH					MRI1
		GDPD4					CTNNA3					MRM1
		GDPGP1					CTSB					DNAJC16
		GEMIN6					CTSS					PLEKHH2
		GEMIN7					CTSV					PHF16
		GEN1					CTXN2					DNAJC21
		GFER					CUL4A					MRPL3
		ESM1					CUL4B					MRPL35
		GFM1					CUL5					DNAJC6
		GFPT1					CWH43					MRPL43
		GFRA1					CX3CR1					MRPL50
		GGA2					CXCL10					MRPL54
		GGA3					CXorf23					MRPS10
		GGACT					CXXC4					MRPS12
		IFFO2					CYB5R4					NYAP2
		GHR					CYCS					MRPS17
		GHRHR					CYFIP2					MRPS18A
		IFNA17					CYP1B1					MRPS23
		EVI2A					CYP4F11					OCIAD2
		IFNLR1					CYP4F3					OCLN
		GIMAP5					CYP51A1					DOK1
		GIN1					CYP7B1					DOK5
		GINM1					CYR61					OGFOD1
		GINS1					CYSLTR2					DONSON
		IGF1					CYTH3					OIP5
		FRMPD4					CYTL1					OLA1
		DAXX					CYYR1					OLFM3
		IGF2BP3					DAB1					OLFM4
		GJA1					DAB2IP					ASXL1
		IGFBP4					DACT3					ASXL2
		IGSF1					DAP3					ASXL3
		EXTL3					DAZL					OMA1
		IGSF21					DBT					OMD
		DBN1					DCAF10					ONECUT1
		DBX2					DCAF12L1					ONECUT2
		DCAF10					DCAF13					PHKA1
		GLDN					DCAF17					PHKB
		IKZF1					DCAF6					OPRL1
		IKZF2					DCAF7					ATG13
		DCAF17					DCBLD2					ATG16L1
		IKZF5					DCHS2					ATG2A
		IL12A					DCLRE1C					ATG7
		HLCS					DCP1A					OR2L13
		IL13RA1					DCP2					OR4A5
		ELL2					DCPS					ATL3
		HM13					DCTN5					ATM
		GLRX3					DCTN6					ATOH8
		GLS					DCUN1D1					ATOX1
		GLS2					DCUN1D2					ATP10A
		GLT8D2					DCUN1D5					ORC6
		GLTSCR1					DCX					DSTN
		FAM107B					DDHD1					OSBPL11
		IL1RL2					DDIT4					PSIP1
		FAM118A					DDX17					ATP11C
		IL20RA					DDX19A					ATP13A4
		IL22RA2					DDX19B					ATP1B1
		GMEB2					DDX28					ATP1B4
		GMFB					DDX31					ATP2A2
		GMNC					DDX3X					ATP2A3
		IL6ST					DDX3Y					OTOR
		IL7R					DDX46					OTP
		GMPS					DDX50					ATP5G1
		GNA14					DDX51					ATP5G3
		GNAI1					DDX52					ATP6V0A2
		GNAQ					DDX59					ATP6V0D1
		GNAZ					DDX6					ATP6V1A
		GNB1					DEFB132					OVGP1
		GNB1L					DENND6B					ATP6V1E1
		GNB2L1					DEPDC5					ATP7A
		GNB4					DGKH					ATP8A1
		GNB5					DGKI					ATP8A2
		INHBA					DHFR					ATP8B4
		GNG10					DHX36					ATP9A
		GNG12					DIABLO					ATPAF1
		GNG2					DIAPH2					ATPIF1
		GNPDA1					DICER1					ATRAID
		DDX28					DIDO1					ATRN
		GNRHR					DIEXF					ATRNL1
		FAM168B					DIO2					PRPS1
		FAM169A					DIP2A					ACVR1B
		FAM171A1					DIP2B					ATXN2
		GOLGA3					DIRAS2					PRPS2
		INTU					DIS3					ACVR2B
		GOLGB1					DKFZP434H0512					ADAL
		IPCEF1					DKFZP779L1853					ADAM10
		GOLPH3					DKK2					ADAM11
		GORASP2					DKK3					ADAM17
		GOSR1					DLC1					ADAM22
		GP5					DLEC1					MYH9
		GP9					DLGAP2					ADAM33
		GPAM					DLK2					ADAM7
		FAM199X					DLX6					ADAM9
		FAM208A					DMRT1					ADAMTS15
		IRAK3					DMRTA1					ADAMTS18
		FAM20A					DMTF1					MYO1D
		DEPDC1B					DMXL1					ADAMTS3
		FAM210B					DMXL2					MYO1E
		FAM211A					DNAH10OS					PGM2L1
		IRF6					DNAH3					PRR14L
		DESI2					DNAH9					PRR16
		IRS2					DNAJC10					PRR20A
		DGCR2					DNAJC15					PRR20B
		CXCL9					DNAJC24					PRR20C
		GBAS					DNAJC6					EED
		GBGT1					DNAL1					BACE2
		FAM26E					DNM1L					BACH1
		DGKI					DNTTIP2					BACH2
		FAM3C					DOCK4					BAG2
		FAM45A					DOCK5					BAG4
		FAM46A					DOK6					BAI3
		FAM46B					DPH3					BAIAP2L1
		FAM46C					DPM1					BAK1
		FAM49A					DPP6					BAMBI
		FAM53C					DPP9					BARD1
		FAM58A					DPPA3					BAZ1B
		DIEXF					DPY19L1					BAZ2B
		DIMT1					DPY19L3					BBC3
		DIO2					DPY19L4					BBS12
		DIO3					DR1					BBX
		GDF6					DRAM1					BCAP29
		DIP2B					DRAXIN					BCAR3
		DIP2C					DRD1					BCAS1
		GPR156					DROSHA					BCAS2
		GPR157					DSE					BCAS4
		GPR158					DSEL					BCAT1
		GPR160					DST					BCKDHB
		GPR161					DSTN					EIF1AD
		GPR173					DTD2					BCL2
		GPR174					DTHD1					NALCN
		GPR180					DTWD2					NAMPT
		GPR22					DUSP10					NANOS1
		GPR34					DUSP19					BCLAF1
		GPR37					DUSP3					NAPEPLD
		GPR45					DUSP9					NARG2
		GPR50					DUT					NARS
		GPR55					DYNC1I1					NASP
		GPR56					DYNC1LI2					NAT1
		GPR6					DYRK1A					NAT8L
		GPR61					E2F8					NAV1
		GPR63					EAPP					NAV3
		GPR64					EBF2					NBEA
		FAT3					ECE2					BET1L
		FAXC					ECHDC1					NBN
		GPR75-ASB3					EDIL3					NBPF1
		GPR82					EDNRA					NBPF10
		GPR83					EEA1					NBPF11
		GPRASP1					EEF1A1					NBPF12
		GPRASP2					EFCAB11					NBPF14
		GPRC5A					EFCAB14					NBPF15
		GPRIN3					EFHC2					NBPF20
		GPSM2					EFNA5					CSNK2A1
		GRAMD1B					EFNB2					BLM
		GRAMD3					EFR3A					CSRNP3
		GRAP2					EFR3B					NBPF9
		GREB1L					EGF					BLOC1S5
		GREM2					EGFL6					NCAM2
		GRHL1					EGLN1					BMP10
		GRHL2					EGLN3					BMP2K
		FBXO40					EHF					BMP3
		GRIA2					EHHADH					BMP8A
		GRIA4					EID2B					NCBP2
		GRIK3					EIF1AX					NCCRP1
		FBXW2					EIF1B					NCEH1
		GRIN2B					EIF2AK1					BMPR2
		FCGBP					EIF2AK2					PICALM
		GRK6					EIF2S1					PGPEP1
		GRM1					EIF2S3					NCOA1
		KCND3					EIF3F					NCOA2
		GRP					EIF4E					NCOA3
		GRPEL2					EIF4E3					NCOR1
		GRSF1					EIF4EBP1					NCR1
		FDXACB1					EIF4ENIF1					NCR3LG1
		GSK3B					EIF4H					NCS1
		DNM2					EIF5A2					NDC1
		GSTK1					EIF5AL1					NDN
		GSTM2					ELAVL1					NDNF
		GSTM3					ELF1					CTNNA3
		GSTT1					ELK4					BRMS1L
		GTDC1					ELL3					CTNNBL1
		GTF2A1					ELMOD1					CTNND1
		GTF2A2					ELMOD2					CTPS2
		GTF2E1					ELOVL4					CTSV
		GTF2F2					ELOVL5					CTXN3
		GTF2H5					ELOVL6					CUL3
		GTF2I					ELP2					NDUFA4
		GTF3C4					ELP4					BTBD1
		RUNDC3B					EMCN					NDUFAB1
		GTPBP10					EMILIN2					CXCL10
		GTPBP4					EML4					CXCL11
		GTPBP8					EML6					CXCL14
		GUCA1B					EMR2					NDUFC1
		GUCY1A2					ENAH					NDUFC2-KCTD14
		GUCY1A3					ENDOD1					NDUFS1
		GUF1					ENOPH1					NDUFS7
		GULP1					ENOSF1					NEBL
		GXYLT1					ENPP4					NECAB1
		GXYLT2					ENPP5					NECAB3
		GYPE					ENPP6					NECAP2
		GZF1					ENTPD1					NEDD4L
		H1FOO					ENTPD7					NEFH
		H2AFV					EPAS1					NEGR1
		H2AFZ					EPB41L4B					C10orf118
		H2BFM					EPC2					C10orf126
		H3F3A					EPGN					NEK3
		H3F3B					EPHA4					C10orf40
		H6PD					EPHA5					C10orf54
		HABP2					EPHA6					C10orf71
		HABP4					EPHX2					NEO1
		HACE1					EPHX4					NES
		HADH					EPM2AIP1					NETO1
		HAL					EPN2					NETO2
		HAND1					EPS15L1					C11orf45
		HAND2					EPS8					C11orf54
		HARBI1					EPT1					C11orf57
		HAS3					EPYC					C11orf58
		HAT1					ERBB2IP					C11orf70
		HAUS2					ERBB4					C11orf73
		HAUS3					ERC2					C11orf87
		HAVCR1					ERCC4					C11orf88
		HAX1					ERCC8					C12orf23
		HBP1					EREG					C12orf4
		NHLRC2					ERG					NFATC3
		NHLRC3					ERLIN1					NFATC4
		IRX1					ERLIN2					NFE2L1
		NHSL2					ERN1					NFE2L3
		NIN					ERO1LB					NFIA
		NIP7					ERP44					C12orf65
		NIPAL1					ESR1					NFIC
		NIPAL2					ESR2					NFKBIA
		NIPBL					ESRP1					NFRKB
		NIPSNAP3B					ESYT2					NFS1
		NKAIN1					ETF1					NFXL1
		NKAIN2					ETNK1					NFYA
		NKAP					ETS1					NFYB
		NKAPL					ETS2					NFYC
		NKIRAS1					ETV1					NGFRAP1
		NKTR					ETV3					NHEJ1
		NKX2-1					ETV6					NHLH2
		NKX2-2					EVI2B					NHLRC2
		NKX2-8					EVI5					NHSL2
		NKX3-1					EVX2					NICN1
		NKX3-2					EXO1					NIF3L1
		NKX6-1					EXOC6B					NIN
		NLGN1					EXOC8					NINL
		NLRC5					EXOG					NIP7
		NLRP10					EXOSC2					NIPA1
		NMD3					EXPH5					NIPA2
		NME9					EXT1					NIPAL1
		NMNAT1					EYA1					C17orf49
		NNMT					EYA4					NIPAL4
		NOA1					EYS					NIT1
		NOB1					F2					NKAIN2
		NOL10					F2RL1					NKAIN3
		NOL3					F2RL3					PGRMC2
		NOP9					F5					NKG2-E
		NOS1AP					FABP7					NKPD1
		KIAA2022					FAHD1					NKTR
		NOVA2					FAIM					NKX2-1
		NOX5					FAM101B					NKX2-4
		HIBCH					FAM102B					NLE1
		HIC2					FAM105A					C19orf54
		HIF1A					FAM105B					NLGN2
		HIF1AN					FAM107B					NLN
		NPBWR1					FAM117A					NLRC5
		NPEPPS					FAM120C					C1GALT1
		NPFFR1					FAM126A					C1GALT1C1
		NPHP1					FAM126B					NLRP9
		SEC23IP					FAM127A					NME6
		NPPB					FAM127C					NME8
		NPR1					FAM129A					NMNAT2
		NPR3					FAM133A					NMNAT3
		NPTN					FAM133B					NMT1
		NPY1R					FAM13B					NMU
		NPY2R					FAM13C					NOL10
		NPY4R					FAM160A1					C1orf174
		NR0B1					FAM160B1					C1orf198
		NR1D2					FAM162B					C1orf21
		NR1H3					FAM168A					C1orf216
		NR1H4					FAM168B					C1orf220
		NR1I2					FAM173B					C1ORF220
		NR2C1					FAM175B					PSMB2
		NR2C2					FAM177A1					PAFAH1B1
		NR2E1					FAM180A					PAFAH1B2
		NR2F6					FAM184A					NPAP1
		NR4A2					FAM185A					C1QTNF1
		FUNDC1					FAM186B					NPAT
		ELK4					FAM192A					PSMC6
		NR6A1					FAM193A					C1QTNF7
		NRAS					FAM196B					C20orf112
		NRG1					FAM199X					C20orf144
		NRG3					FAM19A2					PSMD5
		NRG4					FAM208A					NPHS1
		NRIP1					FAM208B					C21orf62
		NRK					FAM20B					NPIPA7
		NRL					FAM212B					NPM1
		NRP1					FAM216B					C21orf88
		NRSN1					FAM217A					C22orf26
		NRXN1					FAM218A					C22orf29
		NRXN3					FAM221B					NPTN
		NSD1					FAM26E					NPTX1
		NSG1					FAM32A					NPTX2
		NSL1					FAM49B					NPTXR
		NSUN2					FAM69A					FAM122C
		HNRNPA2B1					FAM71F2					C2CD4A
		HNRNPD					FAM76B					PHACTR1
		HNRNPF					FAM83B					C2ORF15
		NT5E					FAM83D					PHACTR4
		NTF3					FAM84B					C2orf44
		NTN1					FAM89A					C2orf49
		NTNG2					FAM8A1					PAGR1
		NTPCR					FAM92A1					C2orf50
		HOOK3					FAM96A					NR3C1
		NTS					FAM9C					C2orf68
		NUBPL					FANCB					NR4A3
		NUDCD2					FAR1					C2orf83
		NUDT12					FAR2					NRAS
		NUDT13					FARSB					NRCAM
		HOXA7					FASTKD2					NRDE2
		NUDT2					FASTKD3					C3orf27
		NUDT3					FAXC					C3orf35
		NUDT5					FBLN5					C3orf36
		ENSA					FBLN7					C3orf58
		NUP133					FBN1					C3orf65
		HOXD11					FBXL17					C3orf67
		GAL3ST4					FBXL20					C3orf70
		NUP35					FBXL4					PIRT
		NUP37					FBXO28					PAICS
		GALNT13					FBXO30					C4orf19
		NUP50					FBXO32					PISD
		NUP62CL					FBXO41					C4orf29
		NUP93					FBXO45					C4orf32
		NUPL1					FBXO47					C4orf33
		NUPL2					FBXO8					C4orf46
		HRK					FBXO9					PAIP1
		NXF1					FBXW2					PAIP2B
		NXNL2					FCF1					C5orf28
		NXPE3					FCGR1A					C5orf34
		NXPH3					FCGR1B					PAK1
		NXT2					FEM1C					C5orf49
		HS6ST3					FEN1					PAK2
		hsa-miR-1199					FER					C5orf55
		HSCB					FGD4					PAK3
		HSD17B12					FGD5					C5orf64
		CXCL3					FGF1					PAK7
		NHS					FGF12					C6orf106
		HSDL1					FGF13					C6orf120
		OGDH					FGF14					C6orf136
		OGFR					FGF4					C6orf141
		OGFRL1					FGF9					C6orf203
		GBP3					FGFR1					C6orf223
		GBP5					FGFR1OP					C6orf47
		GBP6					FHDC1					C6orf62
		OLA1					FHL2					C6orf89
		OLFM3					FHL5					C7
		OLFM4					FIGN					C7orf31
		OLFML1					FITM2					C7orf34
		OLFML2A					FKBP14					C7orf41
		HSPBAP1					FKBP9					C7orf55-LUC7L2
		OMD					FKTN					C7orf71
		ONECUT2					FLG2					C7orf76
		OPCML					FLI1					C8orf17
		OPHN1					FLJ45079					C8orf22
		OPN5					FLRT2					NUP37
		HTR2C					FLRT3					NUP43
		OR1L8					FLT1					PHF12
		OR2B6					FLVCR1					DNAJC15
		OR2W3					FLVCR2					C8orf58
		OR51E2					FMN1					DNAJC18
		OR52N2					FN1					C8orf82
		OR8J1					FNBP1					C9orf117
		ORAI2					FNBP1L					DNAJC28
		ORC4					FNDC3B					DNAJC5B
		ORC6					FNDC5					C9orf156
		ORMDL1					FNIP2					DNAL1
		OSBPL10					FOCAD					DNAL4
		OSBPL3					FOSL2					DNLZ
		OSBPL6					FOXC1					PHF8
		OSBPL8					FOXD1					NXPH3
		GGCX					FOXD3					C9orf57
		OSTF1					FOXE1					OAF
		OTOS					FOXK2					DOCK2
		GID4					FOXL1					DOCK4
		OTUD5					FOXN2					CA1
		OTUD6B					FOXO1					CA10
		OTUD7B					FOXP1					CA12
		OVGP1					FP15737					CA13
		IFT57					FPGT					CA2
		DAGLA					FRA10AC1					CA5A
		OXR1					FRAS1					CA5B
		IGF1R					FREM1					CAB39
		P2RX5					FREM2					CAB39L
		P2RY1					FRK					CABLES1
		P2RY13					FRMD6					CABP7
		GJA3					FRMPD4					CACFD1
		P4HA1					FRRS1					CACHD1
		P4HA2					FRS2					CACNA1C
		PABPC1					FSBP					PALM2
		PABPC4L					FSD1L					PALM2-AKAP2
		IGSF8					FSD2					PALMD
		IHH					FSIP1					CACNA2D2
		PACRGL					FSTL1					CACNA2D4
		PACS1					FTO					CACNB4
		GLI2					FUBP1					CACNG2
		IKZF3					FURIN					CACNG8
		PAFAH1B2					FUT11					CACTIN
		PAG1					FUT4					CACUL1
		IL12RB2					FUT9					CACYBP
		PAIP1					FXR1					CADM2
		PAIP2					FXYD5					CALCOCO1
		GLRX2					FZD1					CALD1
		DCBLD2					FZD3					CALHM3
		DCC					FZD4					CALM1
		DCDC2					FZD6					CALM3
		IL1R1					FZD7					CALML4
		PAK4					FZD8					CALN1
		PAK6					G6PC2					CALU
		PALM2					GAA					CAMK2A
		PALM2-AKAP2					GAB1					CAMK2D
		PAN3					GABPA					CAMK4
		GMCL1					GABPB2					CAMSAP1
		PANK2					GABRA1					CAMTA2
		PANK3					GABRA2					CAND1
		PANX1					GABRA4					CAPN14
		PAPD4					GABRB1					CAPN7
		PAPD5					GABRB2					CAPRIN1
		PAPD7					GABRG1					PAMR1
		IL9					GABRR2					CAPZA1
		PAPOLA					GADD45A					PAN2
		PAPOLG					GALC					CARD6
		PAPPA					GALNS					CARM1
		PAPPA2					GALNT1					CASC5
		PAPSS1					GALNTL5					CASK
		IMPG1					GAN					CASP1
		IMPG2					GAPVD1					CASP10
		PARD3B					GAS7					CASP8
		GNE					GATA6					CASP9
		PARD6G					GATAD2B					CASQ2
		PARP11					GBP2					CASR
		PARP16					GBP7					CASS4
		INPP4A					GCH1					PANK1
		PARP8					GCLM					CATSPER4
		INSIG2					GDA					CATSPERG
		INSM2					GDAP1					PANK3
		PARVB					GDAP2					CBFA2T2
		PATE2					GDNF					CBFB
		INTS6					GDPD1					FGF1
		PATZ1					GEMIN6					FGF10
		PAWR					GFOD1					CBLN2
		PAX1					GFPT2					FGF12
		PAX6					GFRA1					CBR4
		PAX9					GID4					CBX1
		PAXIP1-AS2					GID8					CBX2
		PBK					GIMAP8					CBX4
		PBOV1					GIT1					CBX5
		IPO9					GJA3					CBX7
		IPP					GJC1					CC2D1B
		PBX2					GJE1					CCAR2
		PBX3					GK					CCBE1
		PCBP1					GK5					CCDC104
		PCBP2					GLCCI1					CCDC113
		PCDH1					GLG1					CCDC115
		PCDH10					GLI3					CCDC117
		FAM213A					GLIPR1					FHDC1
		FAM216B					GLIPR1L2					CCDC127
		FAM222B					GLMN					CCDC132
		PCDH18					GLRA3					CCDC134
		IRS4					GLRB					CCDC138
		DGKB					GLRX					CCDC14
		IRX5					GLRX3					CCDC140
		PCDH8					GLS					CCDC141
		PCDH9					GLTSCR1					CCDC149
		PCDHB12					GLTSCR1L					CCDC152
		DHODH					GM2A					CCDC153
		PCDHB16					GMFB					PKD2L2
		PCDHB2					GMPS					FIZ1
		PCDHGA1					GNA12					PWWP2A
		DIAPH2					GNA14					CCDC181
		ITGA6					GNAL					CCDC25
		DICER1					GNAQ					FKBP6
		ITGA9					GNAT1					PANX1
		ITGAL					GNB4					CCDC59
		FAM65B					GNB5					CCDC6
		FAM69C					GNG12					CCDC62
		DIP2A					GNG2					CCDC68
		FAM72A					GNPDA2					FLII
		FAM72B					GNPNAT1					FLNB
		PCDHGA9					GNRHR					CCDC74B
		PCDHGB1					GOLGA7					CCDC77
		PCDHGB2					GOLGA7B					PKHD1
		PCDHGB3					GOLGA8N					PKHD1L1
		PCDHGB4					GOLT1B					CCDC80
		PCDHGB6					GOPC					CCDC85A
		PCDHGB7					GOSR1					PKIA
		PCDHGC3					GP6					CCDC87
		PCDHGC4					GPAM					CCDC88C
		PCDHGC5					GPATCH11					CCDC92
		PCDP1					GPC4					FMR1
		PCF11					GPC5					CCDC96
		PCGF3					GPCPD1					CCDC97
		PCGF5					GPHA2					CCER1
		PCK1					GPHN					CCKBR
		JAZF1					GPM6A					CCL1
		PCMT1					GPM6B					CCL11
		PCMTD1					GPR111					FNDC9
		PCNX					GPR112					CCL28
		PCOLCE2					GPR126					FOLR2
		GPR68					GPR137C					PYCARD
		PCSK9					GPR15					PYGB
		PCYOX1					GPR160					CCM2L
		PCYOX1L					GPR161					CCNB1
		PCYT1A					GPR174					CCND2
		PCYT1B					GPR180					FOXD4L2
		PDAP1					GPR22					CCNJ
		PDC					GPR34					CCNJL
		PDCD10					GPR37L1					CCNL1
		PDCD4					GPR63					PAPD5
		PDCD5					GPR75					FOXI2
		PDCD6					GPR85					CCNT2
		PDCL					GPRASP2					CCP110
		KATNAL1					GPRC5A					CCPG1
		PDE10A					GPRC5B					PAPLN
		PDE11A					GPRIN2					CCR10
		PDE12					GPRIN3					CCR6
		PDE3A					GPSM2					CCR7
		PDE3B					GPX6					CCR9
		KBTBD8					GRAMD1B					CCSAP
		GRIN2A					GRAMD2					CCSER1
		PDE4DIP					GREB1L					CCSER2
		PDE5A					GREM2					CCT2
		PDE6A					GRHL1					CCT3
		PDE7A					GRIA2					CCT5
		GRM7					GRID2					CD109
		PDE8A					GRIN2A					FOXR2
		PDE8B					GRIN2B					PAPOLB
		PDF					GRK1					PAPPA
		PDGFD					GRM5					PAPPA2
		PDGFRL					GRM6					CD180
		PDHA1					GRPEL2					CD1E
		PDHB					GRSF1					CD209
		PDHX					GRWD1					CD22
		DNMT3A					GSR					CD226
		DNMT3B					GSTO2					CD2AP
		PDK4					GTDC1					CD2BP2
		PDLIM3					GTF2E1					CD300LD
		PDLIM5					GTF2F2					CD36
		PDPK1					GTF2H2					CD40LG
		PDRG1					GTF2H2C					CD44
		PDYN					GTF2H5					PAQR3
		PDZD2					GTF3C4					PAQR4
		PDZD8					GTPBP10					CD59
		PDZK1					GTPBP4					CD6
		PDZRN3					GUF1					CD68
		PEA15					GULP1					CD72
		PEAK1					GVQW1					CD83
		PELI1					GXYLT2					PARD3B
		PELI2					GYPA					PARD6B
		PELO					GYPE					PARD6G
		PELP1					GYS2					CDAN1
		PER1					GZF1					CDC14B
		PER2					H3F3B					CDC23
		PERP					H6PD					CDC27
		PEX10					HAPLN1					CDC37L1
		PEX13					HAS2					CDC42BPB
		PEX19					HAUS3					CDC42BPG
		PEX26					HAUS6					CDC42EP1
		PEX3					HAVCR1					CDC42SE2
		PEX5					HBP1					PARG
		PEX5L					HCFC2					CDC7
		PEX7					HCN1					CDC73
		PFAS					HCN4					PKIG
		PFDN4					HDAC8					FUT8
		PFKFB2					HDAC9					CDCP1
		PFKM					HDGFRP3					CDH1
		PFN4					HDLBP					CDH11
		PGAM1					HEATR3					CDH12
		PGAP1					HEATR5A					CDH13
		PGBD1					HEATR5B					CDH18
		PGD					HEATR6					CDH19
		PGGT1B					HEBP2					CDH2
		PGK1					HECTD1					CDH26
		PGK2					HECTD4					CDH3
		PGLYRP2					HECW2					CDH5
		PGM1					HELZ					CDH6
		PGM2					HEMK1					CDH7
		PGM2L1					HEPH					CDH9
		PGM3					HEPHL1					CDHR1
		PGR					HERC5					CDHR2
		PGRMC2					HERPUD1					CDHR3
		PHACTR1					HEY2					CDK1
		PHACTR2					HGF					CDK12
		PHACTR4					HGSNAT					CDK13
		PHB2					HHIP					CDK14
		PHC3					HIATL1					CDK15
		PHF12					HIATL2					CDK16
		PHF14					HIPK1					CDK17
		PHF16					HIST1H2BF					CDK19
		PHF17					HIST3H2BB					CDK2
		PHF20					HIVEP3					CDK2AP1
		PHF20L1					HK2					CDK4
		PHF21B					HLF					CDK5R1
		PHF3					HMGB1					CDK6
		PHF6					HMGB2					CDK8
		PHF7					HMGCLL1					CDK9
		PHF8					HMGCS1					CDKL2
		PHGR1					HMGN3					CDKL4
		PHIP					HNF4G					CDKN1B
		EED					HNRNPA0					CDKN2AIP
		KIAA1244					HNRNPA2B1					GADD45A
		KIAA1407					HNRNPA3					GADD45G
		PHLDB2					HNRNPH3					CDNF
		PHLPP1					HNRNPLL					PARK2
		PHLPP2					HNRNPR					PARL
		EFCAB11					HNRNPU					CDR1
		PI15					HOMER1					CDR2
		PID1					HOOK3					GALNT13
		PIEZO2					HOXA10					GALNT18
		KIAA1551					HOXA4					GALNT2
		KIAA1671					HOXA7					CDV3
		KIAA1715					HPDL					CDY2A
		PIGH					HPGD					PKN2
		NOTCH1					HPS6					CDYL2
		PIGM					HS3ST1					GAREM
		KIAA2026					HS3ST5					GAS2
		KIF11					HS6ST3					PKNOX1
		PIGX					HSBP1					PKNOX2
		PIK3C2A					HSD11B1					CEBPG
		PIK3C3					HSD17B1					GATAD1
		PIK3CA					HSD17B12					GATAD2A
		PIK3CB					HSD17B13					PARM1
		PIK3R1					HSDL2					CELF2
		PIK3R4					HSP90AA1					CELF3
		PIKFYVE					HSPA12A					GBP3
		PIP					HSPA14					GBP6
		PIP5K1B					HSPA2					GBP7
		PIP5K1C					HSPA4					GCC2
		PIRT					HSPA6					GCFC2
		PITHD1					HSPA9					PARP8
		PITPNA					HSPBAP1					PARP9
		PITPNC1					HTR1A					CENPJ
		PITX2					HTR2A					CENPK
		PIWIL2					HTR2B					CENPL
		PIWIL4					HTR2C					GCNT3
		PJA1					HTR6					CENPN
		PJA2					HTR7					CENPP
		KLF4					HTT					CEP104
		PKDREJ					IARS2					GDAP1L1
		PKHD1					IBA57					GDAP2
		PKIA					IBTK					GDF10
		ELF1					ICA1L					GDF7
		NR4A3					ICOSLG					GDPD1
		NR5A2					ID4					GDPD5
		PKP1					IDO1					GDPGP1
		PKP4					IFI44L					GEMIN6
		ELMO1					IFNE					GEMIN8
		PLA2G4E					IFRD1					GFI1
		ELMOD1					IFRG15					GFM1
		PLAA					IFT52					GFM2
		PLAG1					IFT57					CERS1
		ELOVL3					IFT80					GFPT1
		ELOVL4					IGF1					CERS6
		ELOVL5					IGF1R					GFRA3
		ELOVL6					IGF2BP1					GGA2
		ELOVL7					IGF2BP2					CFD
		ELP4					IGF2BP3					PLA2G12A
		PLCL2					IGF2R					PLA2G2D
		EMB					IGFBP5					PLA2G2F
		PLD1					IGFBPL1					PLA2G4E
		NSUN3					IGSF3					PLA2G4F
		NSUN4					IGSF5					PLA2G6
		NT5DC4					IKZF1					PLA2R1
		EMCN					IKZF2					PLAC8
		PLEKHA3					IL10					CHD4
		PLEKHA6					IL17RB					PLAG1
		PLEKHA8					IL1A					PLAGL2
		EML5					IL1RAPL1					CHDH
		NTRK3					IL22					CHID1
		EMP1					IL33					CHMP1B
		EMP2					IL5RA					CHMP2B
		EMR2					IL6ST					CHMP3
		ENAH					IL7					CHODL
		ENDOD1					IL7R					CHRFAM7A
		NUDT16					IMPA1					CHRM2
		ENPP1					IMPAD1					CHRM3
		ENPP4					IMPG1					CHRNA2
		PLK2					IMPG2					CHRNA3
		NUFIP2					INA					CHRNA5
		PLN					INADL					CHRNA7
		NUP155					INHBE					CHRNB2
		NUP160					INO80D					CHRNB3
		PLRG1					INPP4A					CHRNE
		PLSCR1					INPP4B					PLBD2
		NUP43					INPP5B					CHST12
		PLTP					INSIG1					CHST15
		PLXDC2					INSIG2					PLCB1
		EPB41					INSR					PLCE1
		EPB41L1					INTS12					PLCG1
		EPB41L4A					INTS2					GLTSCR1L
		NWD1					INTS6					GLUL
		EPB42					INTU					GLYCTK
		EPC2					INVS					GLYR1
		EPCAM					IPCEF1					GM2A
		PMVK					IPO11					PTBP2
		EPGN					IPO7					PTBP3
		NYAP2					IRAK1BP1					CIR1
		NYNRIN					IRAK2					PLCXD3
		OAZ2					IRAK3					PLCZ1
		OBFC1					IREB2					PLD1
		HSD17B2					IRF2BP2					PLD5
		HSD17B4					IRF6					CKAP2L
		ODAM					IRF8					CKAP4
		EPN3					IRS1					GNAT1
		EPS15					IRS4					GNAZ
		EPT1					ISOC1					GNB1L
		HSPA13					IST1					GNB2L1
		OGT					ITGA2					GNB4
		OIP5					ITGA3					GNB5
		POFUT2					ITGA6					CLCN6
		POGK					ITGA9					CLCN7
		ERCC4					ITGAV					CLDN10
		ERCC6					ITGB1					GNL1
		ERCC8					ITGB6					GNL3L
		POLE					ITGB8					GNPDA2
		POLE2					ITM2B					GNPNAT1
		POLK					ITPK1					PLEKHA7
		POLQ					ITPRIP					PLEKHB1
		POLR1B					ITSN2					PLEKHB2
		ERICH1					IWS1					PLEKHF2
		ERLEC1					JAG1					PLEKHG1
		ERLIN2					JAM2					PLEKHG4
		POLR3B					JAM3					PLEKHG4B
		POLR3D					JHDM1D					PLEKHG7
		POLR3E					JOSD1					PLEKHH1
		POLR3G					KAL1					GOLGA6L9
		POM121C					KALRN					PLEKHM1
		PON1					KANSL1L					PLEKHM3
		POSTN					KARS					PLEKHN1
		POT1					KAT7					PLEKHO1
		POTEG					KATNA1					PLEKHO2
		POU2F1					KATNAL1					CLOCK
		POU4F1					KATNBL1					CLPB
		POU5F1B					KBTBD11					CLPX
		POU6F2					KBTBD7					CLSTN1
		OSR1					KCMF1					CLSTN2
		ETV3					KCNB1					CLTC
		PPA2					KCND2					CLUAP1
		OTUD4					KCNE1					CLVS1
		EVC2					KCNG4					CLVS2
		PPAPDC3					KCNH1					CLYBL
		PPARA					KCNH5					PLG
		PPARGC1B					KCNJ10					CMPK1
		PPAT					KCNJ14					CMSS1
		PPDPF					KCNJ15					CMTM3
		PPEF1					KCNJ16					CMTM4
		OXTR					KCNJ3					CNDP1
		PPFIA2					KCNJ6					CNEP1R1
		PPFIA4					KCNK1					CNGA1
		PPFIBP1					KCNK10					CNGB1
		P2RY2					KCNK17					PLGLB1
		EXPH5					KCNK9					PLGLB2
		EXT2					KCNQ3					PAX5
		PPIL4					KCNQ5					PLGRKT
		PPIP5K2					KCNS2					PAX7
		IGSF3					KCNV1					PAX8
		PABPN1					KCTD12					PAX9
		EYS					KCTD15					CNOT1
		PPM1D					KCTD7					CNOT2
		PACS2					KDELC2					CNOT6L
		PAFAH1B1					KDELR2					CNOT7
		FABP4					KDM2B					GPN2
		PPM1K					KDM4C					MSRB3
		PAH					KDM5A					GPR126
		PPM1M					KERA					GPR133
		PPP1CB					KHDRBS2					MT1A
		PPP1CC					KIAA0087					MT1E
		PPP1R12A					KIAA0101					MTA3
		PPP1R13B					KIAA0355					MT-ATP6
		PPP1R15A					KIAA0430					MT-ATP8
		PPP1R15B					KIAA1033					MTDH
		PPP1R16B					KIAA1211					MTERFD2
		PPP1R2					KIAA1217					CNTN5
		PPP1R3A					KIAA1430					CNTNAP2
		PPP1R3B					KIAA1432					CNTNAP5
		PPP1R3D					KIAA1467					COA5
		PANK1					KIAA1468					GPR180
		PPP1R9A					KIAA1549					GPR183
		PPP2CA					KIAA1549L					MTHFD2
		PPP2CB					KIAA1551					MTHFR
		PPP2R3C					KIAA1586					MTM1
		PPP2R5C					KIAA1598					GPR27
		PPP3CA					KIAA1671					GPR34
		PPP3CB					KIAA1715					GPR35
		PPP3R2					KIAA1737					COL19A1
		PPP4R1L					KIAA1958					MTMR7
		PPP4R2					KIAA2018					MTMR9
		PPP4R4					KIAA2022					MT-ND4L
		PPP6C					KIF13A					COL25A1
		PPP6R3					KIF15					COL28A1
		PPTC7					KIF17					MTR
		FAM149B1					KIF1B					MTRF1L
		PARD6B					KIF21A					MTRR
		FAM155A					KIF2A					COL6A6
		PRAMEF16					KIF3A					GPR88
		PRDM5					KIF3C					MTX3
		PRDM6					KIF5B					MUC19
		PRDX3					KITLG					MUC20
		FAM167A					KLB					MUC21
		FAM168A					KLF10					MVB12B
		PREP					KLF12					MX1
		PREPL					KLF5					MXD1
		PREX2					KLF6					MXI1
		PRICKLE1					KLF7					MXRA5
		PRICKLE2					KLF8					MYBL1
		PRICKLE3					KLF9					MYBPHL
		PRIM1					KLHDC8A					MYC
		PRIMA1					KLHL11					MYCBP
		PRKAA1					KLHL13					MYCBP2
		PRKAA2					KLHL14					MYH10
		PRKAB2					KLHL15					CORO1C
		PRKACB					KLHL18					MYL1
		PRKAR2A					KLHL21					MYLK3
		PRKCA					KLHL24					MYLK4
		PRKCE					KLHL28					MYO10
		PRKD1					KLHL29					MYO18A
		PRKD3					KLHL3					MYO1B
		FAM20B					KLHL32					PGM2
		PRKG2					KLHL4					GRK6
		IRF4					KLHL5					GRK7
		PCDH11Y					KLLN					PGM5
		IRS1					KLRC3					MYO5B
		PRND					KLRF1					MYO5C
		PRNP					KMT2E					MYO6
		PCDH20					KRBA2					MYOCD
		PROCA1					KRTAP19-2					MYOM2
		PROSER1					KRTAP4-9					MYOZ2
		PROSER2					KYNU					CPM
		FAM3A					L3MBTL3					MYPN
		PROX2					LACE1					MYPOP
		PRPF38A					LAMA4					MYRF
		PRPF38B					LAMB3					MYRIP
		PRPF39					LANCL3					MYSM1
		PRPF4					LAP3					GSR
		PRPF40A					LARP1B					N4BP1
		PRPF4B					LCA5					GSTZ1
		PRPSAP1					LCLAT1					GSX1
		FAM60A					LCMT2					GTDC1
		ITGAV					LCOR					GTF2B
		ITGB1BP1					LCP2					GTF2E1
		FAM71F2					LDHA					GTF2H3
		PCDHGA7					LDLRAD4					GTF2H5
		PCDHGA8					LEPROTL1					GTF3C1
		PRRC1					LETM2					GTPBP1
		PRRC2C					LHFPL2					GTPBP10
		PRRG1					LHFPL3					GTPBP8
		PRRG4					LHX4					RAB1A
		PRRT1					LHX9					GUCD1
		PRRX1					LIFR					GUCY1A2
		PRSS21					LIG3					GUCY1A3
		PRSS37					LIG4					GUF1
		PRTFDC1					LIMCH1					GULP1
		PRUNE2					LIMD1					GXYLT1
		PSAPL1					LIMK1					GXYLT2
		PSD3					LIN28B					GYPA
		PSEN1					LIN52					GYPB
		PSENEN					LIN54					GYPE
		PSG1					LIN7A					GZF1
		PSG8					LIN7C					H2AFV
		PSIP1					LIN9					H2BFM
		PSMA2					LINC00346					RAB3GAP1
		PSMA5					LIPN					HACE1
		PSMA7					LIX1					HADH
		PSMA8					LIX1L					HAL
		PSMB5					LLPH					HAPLN1
		PSMB9					LMBRD2					HAPLN2
		PSMD10					LMNB1					HAPLN4
		PSMD11					LMO4					HARBI1
		PSMD5					LMTK2					HAS2
		PSME4					LMX1A					HAT1
		PSMF1					LNX2					HAUS2
		PSMG1					LONRF3					HAUS3
		PSMG2					LPCAT1					HAUS6
		PSPC1					LPGAT1					HAUS7
		PSRC1					LPHN2					HAX1
		PSTK					LPP					HBP1
		PTAR1					LPPR5					HBS1L
		PTBP2					LRCH3					HCCS
		PTBP3					LRIG1					HCFC2
		PTCD3					LRIG3					HCG27
		PTCH1					LRMP					HCK
		PTCHD1					LRP10					HCN1
		FBXO47					LRP1B					HCN4
		PTCHD4					LRP2BP					HDAC2
		PTDSS2					LRP6					HDAC4
		PTEN					LRPPRC					HDAC6
		PTER					LRRC3					HDAC8
		FCGR3A					LRRC32					HDAC9
		PDE7B					LRRC34					HDDC3
		PTGER3					LRRC40					HDX
		PTGES3					LRRC55					HEATR1
		PTGFR					LRRC57					HEATR5A
		PTGFRN					LRRC58					HEATR5B
		PTGIS					LRRC6					HEATR6
		PTGS1					LRRC7					RALGPS2
		PTGS2					LRRC8B					HEBP2
		PTN					LRRC8C					HECA
		PTP4A1					LRRD1					HECTD1
		PTP4A2					LRRFIP2					HECTD2
		PTPDC1					LRRN1					HECTD3
		PTPLA					LSAMP					HECW1
		PTPLAD2					LSM11					HECW2
		PTPN14					LSM3					HEG1
		PTPN20A					LSM5					HELLS
		PTPN20B					LSMEM1					HELZ
		FGF10					LST3					RAP2B
		PTPN23					LTF					RAPGEF2
		PTPN3					LTN1					RAPGEF3
		PTPN4					LTV1					RAPGEF4
		PTPN9					LUC7L3					PPEF2
		PTPRB					LUZP1					RASA1
		PTPRC					LYPD6					RASA4
		PTPRD					LYPLA1					RASA4B
		PTPRG					LYRM2					RASAL2
		PTPRK					LYRM9					RASD1
		PTPRM					LYSMD2					RASEF
		PTPRQ					LYSMD3					RASGEF1B
		PTPRT					LYSMD4					HEXIM2
		PTPRU					LZTFL1					HEY2
		PTRH2					MAATS1					HEYL
		PTTG1IP					MAB21L1					HGF
		PUM2					MACC1					HGSNAT
		FHL5					MAF					HHEX
		FIBIN					MAFG					HHIP
		FICD					MAGEA10					HHIPL1
		FIG4					MAGEA4					HIBADH
		FIGN					MAGEB10					HIF1A
		FIGNL1					MAGEB3					HIF1AN
		FIP1L1					MAGI1					HIF3A
		PXN					MAGI3					HIGD2A
		PYGO1					MAGT1					HINT1
		PYGO2					MAK16					HIP1
		PYROXD1					MAML2					HIPK3
		QKI					MAN1A2					HIRA
		QRICH1					MAN2A2					HIST1H1C
		FKTN					MAOA					PPFIA1
		QSOX1					MAP1A					HIST1H2AH
		FLG2					MAP1B					HIST1H2AI
		FLI1					MAP1LC3B					HIST1H2AK
		FLJ30594					MAP2K4					HIST1H2BD
		RAB11FIP2					MAP2K6					HIST1H2BF
		FLOT1					MAP3K12					HIST1H4C
		FLT1					MAP3K2					HIST1H4E
		RAB18					MAP3K7					HIVEP2
		RAB1A					MAP3K8					RBM33
		RAB21					MAP3K9					RBM41
		RAB22A					MAP4K2					RBM45
		RAB27B					MAP4K4					RBM46
		RAB28					MAP7					RBM7
		RAB2A					MAP9					HLTF
		RAB30					MAPK13					HM13
		RAB32					MAPK14					HMBOX1
		RAB33B					MAPK1IP1L					HMCN1
		RAB36					MAPK8					HMG20A
		RAB37					MAPK8IP2					RBMY1B
		RAB39A					MAPKAPK5					HMGB1
		RAB3B					44622					HMGB2
		RAB3C					44625					HMGCR
		RAB3GAP2					44627					HMGCS1
		RAB3IP					MARCKS					HMGN4
		RAB40A					MARS2					HMGN5
		RAB4A					MARVELD1					HMGXB4
		RAB5B					MAS1					RBPMS2
		RAB6A					MAT1A					HMX1
		RAB6B					MAT2B					HN1
		RAB6C					MB21D1					HNF4A
		RAB9B					MBD1					HNF4G
		RABGAP1					MBD2					HNMT
		RABGAP1L					MBNL1					HNRNPA0
		RABGEF1					MBNL2					RCOR3
		RABIF					MBNL3					HNRNPA2B1
		RAC1					MBP					HNRNPAB
		RACGAP1					MBTD1					HNRNPU
		RAD1					MCC					HNRNPUL1
		RAD18					MCFD2					HOMER1
		RAD21					MCHR2					HOMEZ
		RAD51					MCM3AP					HOOK1
		EFR3B					MCM4					HOOK3
		FPR1					MCM9					HOPX
		FPR2					MCMBP					HORMAD1
		FPR3					MCTP2					HOXA1
		RAD52					MCTS1					HOXA13
		RAD54B					MCUR1					RELA
		RAD54L2					MDFIC					REPS1
		RADIL					MDM1					HOXC10
		RAE1					MDM2					HOXC12
		RAG2					ME2					HOXC13
		RAI14					MECOM					HOXC4
		RAI2					MED12L					RET
		RALA					MED17					HOXD3
		RALGAPA1					MED20					HOXD4
		RALGAPB					MED23					HPCAL4
		RALGPS2					MED28					HPGD
		RALYL					MED6					RFC4
		RAN					MEF2D					RFC5
		RANBP2					MEGF11					PPID
		RANBP3L					MEGF9					RFTN2
		RANBP6					MEI4					RFX1
		RANBP9					MESDC1					HPX
		RANGAP1					MESP1					RFX4
		RANGRF					METAP2					HRASLS5
		RAP1A					METTL21A					HRH4
		RAP1B					METTL21C					HRK
		RAP1GDS1					METTL7A					HRNR
		RAP2A					METTL8					HS2ST1
		RAP2B					MEX3B					HS3ST1
		RAPGEF2					MFAP3L					HS3ST3A1
		ELK3					MFAP5					HS3ST4
		FUT10					MFHAS1					HS3ST5
		FUT11					MFN1					HS6ST2
		FUT4					MFSD1					HS6ST3
		FUT9					MFSD12					hsa-miR-1199
		FXN					MFSD9					HSD17B7
		FXR1					MGA					HSDL2
		RASA4					MGAT4A					HSP90B1
		RASAL2					MGAT4C					HSPA12A
		RASEF					MGC10955					HSPA12B
		FZD10					MGST3					HSPA13
		RASGRP1					MIA2					HSPA14
		RASGRP3					MIB1					HSPA2
		RASGRP4					MICA					RGSL1
		RASL12					MICALCL					HSPA6
		RASSF2					MICU2					HSPA9
		G3BP1					MID2					HSPB3
		RASSF8					MIER1					HSPB6
		GAB1					MIER3					HSPD1
		EMC7					MINPP1					RHOBTB3
		GABBR2					MIOS					HSPH1
		RB1					MITF					HTATSF1
		RB1CC1					MKKS					HTN1
		RBAK					MKLN1					HTR1D
		RBBP4					MKRN2					HTR1E
		EML6					MLH1					HTR2A
		GABRB1					MLLT1					HTR5A-AS1
		GABRB2					MLLT10					HTR7
		GABRB3					MLLT3					HTRA2
		GABRG1					MLLT6					HTRA3
[truncated: 10,631 more rows]
